# Supplementary material for: Global analysis of transcription in castration-resistant prostate cancer cells uncovers active enhancers and direct androgen receptor targets
Source: Sci Rep. 2016 Sep 19;6:33510. doi: 10.1038/srep33510 (PMC5027586; doi:10.1038/srep33510)
Supplement: Supplementary Dataset 1 [file srep33510-s1.xls]

## Sheet: 30min_RPKM0.5_FC0.585_FDR0.01
Symbol	log2FC	FDR
TUBA4A	-0.611808	0.000964203
SELENBP1	-0.667209	0.000211618
TOR1B	-0.603034	0.00793558
SALL4	-0.68293	1.6523e-05
FAM189B	-0.666372	0.0016375
DDAH2	-0.718815	0.00135132
OVOL1	-0.675659	0.000206033
KLHL17	-0.929443	0.000652539
CDC42EP2	-0.612363	1.1158e-05
TPRN	-0.855079	0.000128774
SLC52A3	-0.708098	0.00565913
ELF3	-1.33393	1.49547e-19
IDH2	-0.62369	6.28921e-09
RUSC1	-1.06232	3.43627e-06
TRAF4	-0.879312	1.48393e-15
ICOSLG	-0.605362	0.00219178
TPD52	1.43432	1.02405e-79
SIM2	0.622828	4.45059e-22
LRIG1	0.633518	1.78064e-16
PACSIN1	0.618986	5.31162e-13
MINOS1-NBL1	0.614438	1.42868e-12
FAM196B	0.62834	6.90559e-14
SHROOM3	0.6349	5.83418e-21
FAM53B	0.634092	1.88424e-13
ZNF189	0.655988	1.18634e-12
CYP2U1	0.680109	2.5887e-07
OTUD7B	0.687068	5.7262e-18
PTPN9	0.66596	2.34809e-13
GRHL2	0.673626	4.61853e-21
HMGXB3	0.693068	8.64386e-15
RALBP1	0.705134	2.82978e-15
GPCPD1	0.708519	1.14235e-17
ADO	0.738669	0.000749561
MRPS31P5	0.827484	1.25748e-14
NAPA	0.775557	7.58388e-24
AP1B1	0.604898	9.05006e-14
SLC7A2	0.608282	3.22377e-13
CHKA	0.773204	1.7332e-28
CA12	0.619105	1.78995e-15
TLR3	0.662398	0.000840068
ELL2	0.816158	1.64113e-31
LINC-PINT	0.816325	2.97971e-27
PARK7	0.838206	1.14157e-23
LRCH1	1.01449	2.10373e-40
CHSY1	0.833624	9.93081e-24
ASRGL1	0.642275	9.54228e-12
NXPE3	0.847564	3.06135e-18
FGD4	0.84445	1.59822e-21
KLHL36	0.843116	1.84922e-07
PPP2CB	0.85041	8.044e-14
TMCC3	1.00944	1.29998e-31
KCTD3	1.06303	4.10704e-45
CMC2	1.07512	2.02853e-20
RIMBP3C	0.918747	0.00203873
ZNF217	0.713984	1.07501e-17
ZDHHC9	1.08628	4.56464e-27
ANKRD29	0.600313	1.48988e-13
NSMAF	0.889688	5.57811e-29
GOLGA2P10	0.608048	7.32696e-05
FSTL1	0.690403	3.99167e-20
KNSTRN	0.595258	1.89057e-07
ZBTB16	1.09164	4.49654e-37
RIMBP3B	0.907454	0.00245452
AGPAT5	0.698611	4.751e-14
CSK	0.919541	1.19775e-25
PITPNB	1.11304	2.22299e-29
LAMC1	0.919138	8.89077e-25
TBC1D8	0.987893	3.58908e-30
EDEM1	0.93794	2.11538e-24
CDC7	0.947529	1.03717e-13
CTD-2194D22.4	0.639394	0.000122047
KLK4	0.725888	9.04406e-17
GREB1	1.01131	1.08536e-38
ATE1-AS1	0.755578	9.05841e-14
KLK3	0.642459	0.00199833
SLC35F2	0.644046	2.13957e-16
GACAT2	0.722653	0.00194034
ZCRB1	0.641176	5.18258e-08
RANBP2	0.768563	5.89818e-18
SPDEF	1.23678	3.93148e-73
STEAP2	0.772284	2.27246e-27
AEN	0.969623	1.3164e-07
ATP1A1	1.07957	1.34784e-31
AP1S3	1.22928	2.56779e-56
TSKU	0.685216	3.56371e-11
AMOTL1	0.993016	8.97427e-36
CLGN	1.28446	1.35901e-35
CNDP2	0.77159	1.2826e-19
GNAI1	1.25032	3.29779e-55
TMEM8A	1.24547	8.83071e-18
CXADR	0.824488	2.40987e-25
COPRS	0.983922	1.29557e-13
KLK2	0.775768	2.77375e-25
SLC36A4	0.742498	1.28961e-21
PHF6	1.00889	2.91052e-31
PPP1CB	1.00215	1.87898e-38
FAM110B	0.776507	2.18496e-22
LIMS3	1.1069	8.3033e-08
LIMS3L	1.1069	8.31286e-08
BEND4	1.3026	3.93324e-50
GNG5	0.702503	7.69711e-06
ADARB2	1.27416	9.8953e-75
PDZRN3-AS1	1.02706	0.000199311
RMST	1.324	2.74545e-68
PPAP2A	1.03573	5.67132e-41
STEAP2-AS1	0.657375	2.7489e-20
LIMS3-LOC440895	0.588739	5.01577e-07
CYB5A	1.03375	3.72748e-34
CROT	0.710666	1.04132e-14
ARSG	0.585226	3.5549e-10
TAF1D	0.880458	2.12092e-28
FSBP	1.44915	7.63516e-25
CHPT1	1.06889	4.64222e-46
DPYSL3	0.648167	1.72336e-13
ZNF649	1.06746	2.70885e-43
LOC100134368	1.02567	8.89924e-18
WIPI1	0.664688	3.47659e-05
HERC3	0.662673	5.91736e-14
ACSL3	1.4543	7.58167e-70
HOMER2	1.07781	1.55191e-56
HYLS1	0.847082	1.24614e-19
C1orf21	0.616164	9.32168e-15
PHF19	1.44703	1.47693e-37
NBEAP1	1.05781	1.76414e-40
SIK1	1.89987	7.43192e-84
PVRL3	1.71339	3.86455e-31
USP54	1.48885	2.29722e-62
KIF22	0.92553	3.16182e-20
C11orf54	0.907912	1.35565e-35
SPHAR	1.53425	4.90742e-06
MALT1	0.688941	1.27349e-11
KLKP1	0.842093	2.70129e-17
LOC100630918	0.906789	4.27563e-11
GLUD1	0.906239	9.39729e-32
ALDH1A3	0.772488	9.71812e-17
RBM45	1.70479	7.34123e-33
NDRG1	1.6594	1.07482e-109
MPHOSPH10	0.77103	1.6672e-13
VLDLR	1.14096	4.66929e-27
AMACR	1.88149	3.68927e-82
EDC3	1.09876	9.12851e-44
NFKBIA	1.14959	4.15196e-23
MBOAT2	1.76177	2.97263e-130
MAPK6	1.14673	6.56109e-44
NHLH2	0.789666	8.53622e-05
ANXA2	0.703081	6.00302e-09
MAP1B	0.668596	7.45189e-06
ZNF18	0.663681	0.00226878
SSX2IP	0.66969	1.38837e-06
TSPAN13	1.21437	1.36003e-30
UGDH	0.978562	1.14218e-30
TTC28-AS1	2.59813	2.15715e-65
FRK	0.74607	7.97719e-19
AGR2	2.06307	1.9962e-136
LIMS1	1.26744	1.24352e-56
CRISP3	1.21867	1.05889e-48
OTULIN	0.959183	3.99666e-22
LMO7	0.688338	4.84833e-16
NKX3-1	1.201	5.20244e-65
TM9SF3	1.18869	9.24425e-43
SLC26A2	1.23344	2.35961e-26
PM20D2	1.22542	1.84386e-40
ST6GALNAC1	0.697667	0.00383069
TIPARP	2.18364	7.18469e-112
PYURF	0.87961	3.91449e-06
SMOX	1.03847	1.13685e-15
MAP9	0.996064	5.69643e-23
MEAF6	0.969423	3.59467e-21
PUS3	0.883723	9.45529e-10
PIGY	0.87961	3.91449e-06
GTF3C6	0.851294	1.7833e-11
COX5A	0.846124	3.98813e-16
STEAP1	0.994155	3.53375e-41
CDC42EP3	1.00474	8.6105e-32
SLC25A37	0.849396	5.21881e-25
ZNF614	1.30449	4.54882e-64
PMEPA1	1.24081	1.02197e-71
PLEKHF2	0.865974	1.49607e-21
FKBP5	2.71747	3.28149e-277
FAM105A	2.71582	2.84409e-161
ERRFI1	3.03127	5.48434e-213
F3	3.06445	6.45902e-183
IRX4	1.03242	6.21943e-11
WDFY1	0.689597	6.68619e-14
CHRNA2	1.37509	7.83104e-64
GRPR	1.02652	1.57888e-26
FZD5	1.33697	1.11043e-17
MPC2	0.979012	1.15229e-22
NEK3	0.862171	8.42733e-09
ZNF615	1.37248	9.24198e-69
ADPRM	1.3473	2.89988e-27
LOC285847	1.33095	5.42394e-37
MAF	0.883144	0.00133088
SLC45A3	1.42678	3.36539e-84
FHDC1	0.884513	4.08126e-11
LDLRAD4	0.807368	2.53338e-19
DNASE2B	1.49649	1.11577e-28
RAB6C	1.00694	2.12178e-06
HIST1H1D	0.939962	9.04448e-05
IRX3	1.484	2.02775e-28
TSC22D1-AS1	1.48397	4.26422e-48
ZNF22	1.10348	1.5642e-14
RGMB-AS1	1.50592	4.10487e-21
ARL6IP1	1.13215	6.46776e-20
KLF6	0.979838	2.64249e-23
KLHL31	0.997302	1.03647e-11
TIGD6	1.16385	1.07534e-28
FZD8	1.65139	9.10482e-29
MTMR9	0.866431	4.55281e-11
LCP1	0.999133	4.79713e-31
ZNF350	1.71573	1.75753e-100
ECI2	1.68595	1.21327e-40
DBI	1.97942	9.43709e-36
MAFB	1.05639	1.0973e-08
CITED2	1.07907	3.82313e-23
RGMB	1.8586	1.45852e-135
RNF138P1	1.81274	8.66409e-81
ZNF613	1.01438	8.86902e-44
RAB4A	1.79577	3.2031e-109
C2orf76	0.843206	3.80372e-18
ZNF525	1.99779	4.21543e-102
WTH3DI	1.11097	0.00641124
SWT1	0.922734	2.31937e-12
PPAPDC2	1.27266	5.06936e-16
BMPR1B-AS1	1.93267	4.96732e-43
SEMA3C	0.920572	1.07362e-20
POU5F1	1.97852	1.34116e-21
LOC100507468	1.90918	5.99982e-18
MICAL2	0.924269	3.65238e-15
TPM3P9	2.07257	7.45767e-168
TMPRSS2	2.074	6.48511e-112
LOC100294145	1.13157	8.05469e-30
PSORS1C3	2.11841	6.75582e-45
ZNF761	2.18538	6.45902e-183
SAMD13	1.10638	1.23262e-34
ARMC12	0.961857	0.000330122
RAB20	1.33367	5.78848e-89
ZBTB10	1.33712	7.43562e-79
IDH1-AS1	1.1441	0.00537664
IDH1	1.41817	2.30134e-67
ZNF813	2.33905	1.3084e-153
ERN1	2.32809	3.39662e-148
PIK3AP1	1.08681	1.42087e-28
CLDN8	2.56646	2.40226e-71
DNM1L	0.602796	4.08872e-11
LOC644762	1.15084	7.65301e-08
LINC00844	2.54274	4.96857e-15
SLC36A1	2.65553	5.42468e-191
ITPRIP	1.66694	2.09311e-49
KLF5	0.957681	7.65272e-12
ZNF563	1.28503	3.53301e-22
PVRL3-AS1	1.03255	5.55275e-07
GAS2L1	0.920899	0.00344816
TRIB2	1.14746	1.12375e-16
CDCA7L	1.15238	3.90046e-18
LINC00307	3.48157	1.69284e-61
IL20RA	1.16042	7.04314e-18
MYBPC1	0.924654	1.31159e-20
FAM84A	0.603132	4.01224e-06
ZNF765	1.43695	4.27089e-31
CTBP1-AS	1.92616	4.69824e-48
ZC3H12A	1.38973	6.51888e-35
SLC16A6	1.11598	3.51168e-09
TRIM35	1.07756	6.96852e-12
MUM1L1	1.33138	3.51824e-37
SLC15A2	1.14191	3.54304e-07
TNFAIP3	1.35674	4.99032e-12
ZCCHC6	0.604453	6.98255e-15
SLC18A1	1.17389	9.66198e-13
PWAR1	0.593781	4.01541e-05
RCBTB1	1.37612	8.16455e-34
F5	1.38523	2.47575e-53
ADAM9	0.619664	3.79635e-16
HS3ST1	1.22913	1.22603e-12
PFKFB2	1.16258	1.60199e-12
NBL1	1.46776	7.66785e-14
RDH10	1.5239	2.53532e-18
MRPL28	1.20801	0.000800151
ATOH8	1.67681	1.97203e-32
SOX9	0.792019	9.32168e-15
BVES	1.33241	1.04155e-13
IRX5	1.2509	0.00270259
GRHL1	1.96807	7.80666e-72
LINC01461	2.19015	6.82209e-31
PDK4	1.54796	6.12041e-05
RFX6	2.25019	1.97233e-102
GCFC2	0.865662	2.32382e-08
MME	1.77896	2.39808e-39
ENDOD1	1.51786	2.59831e-37
STEAP4	3.19532	6.5632e-89
KCNG3	1.63308	3.54724e-63
RHOU	3.62294	0
LOC100506474	2.0484	1.14157e-23
C5orf27	2.14273	3.25272e-16
CYP1A1	2.88232	2.67768e-09
EAF2	3.10479	1.50441e-57
IGFBP1	3.53329	0.000130976
AGR3	3.28307	2.16793e-18
ALDH1A1	2.36558	1.64382e-74
AKAP7	2.44917	1.31756e-90
E2F8	0.593961	0.00732985
ANKMY2	0.640722	8.14802e-05
NSMCE4A	0.62981	1.82682e-06
SERF1A	0.690939	1.81647e-09
PEX2	0.707717	2.58282e-11
SERF1B	0.777224	6.32191e-08
NFIL3	-0.67054	7.56281e-07
CNPPD1	-0.7022	0.00131992
PPP1R3C	0.807414	2.82353e-05
KLF10	-1.30155	2.75862e-19
KIAA1683	-0.587054	4.32192e-11
NISCH	0.619906	1.78995e-15
CBLC	-0.608775	0.000418503
MSMO1	-0.734576	1.18531e-11
BCL6	0.686451	0.000134212
DHCR7	-0.913956	4.95655e-11
FDFT1	-0.838913	2.39705e-18
SCD	-0.651664	1.03328e-17
NLGN2	-0.631572	0.00414807
INSIG1	-1.3462	8.17551e-32
HMGCS1	-1.26602	6.04837e-28
TXNIP	-1.0141	7.95964e-29
LDLR	-0.713877	1.27443e-13
DSTN	-0.705686	9.71038e-19
SQLE	-1.21968	3.55477e-35
ACAT2	-1.09977	1.19214e-17
MVK	-0.860912	3.67179e-14
CCNG2	-0.902082	1.19079e-30
CNEP1R1	-0.748299	0.00212567
FAAH	0.614654	2.91053e-12
PPP1R15A	-0.961398	2.6826e-05
NDUFC1	0.736359	2.55794e-06
INTS10	0.62992	3.76002e-10
EZR	0.620828	9.03555e-17
C1QTNF3-AMACR	0.629818	1.09096e-16
CKB	0.652364	2.71073e-08
MCEE	0.625483	1.14038e-10
B2M	0.92172	9.31939e-11
UAP1	0.628942	9.71971e-14
PKP1	0.645166	1.03145e-16
TRPM8	0.616798	4.05312e-18
RPF2	0.656995	3.5057e-09
DECR2	0.668046	0.00680603
ZNF252P-AS1	0.706498	0.000353259
AMD1	0.700612	1.14773e-19
NME4	0.671631	0.000183321
LURAP1L	0.713867	3.44832e-11
PDCD4	0.926008	5.312e-38
N6AMT1	0.716001	1.06457e-06
C1orf116	0.701837	1.203e-26
LOC101927322	1.4222	9.79047e-05
HLA-DMB	0.977409	6.69237e-09
ODC1	0.851387	6.95927e-17
ERAP2	0.819418	1.12743e-12
RIPK4	0.918222	5.84263e-30
NR2F2	1.00341	1.07654e-32
CCDC86	1.04888	8.89403e-05
DIRAS2	1.12881	3.1895e-19
DEFB132	1.12928	0.00677536
PIKFYVE	0.829405	3.30355e-25
ZNF577	0.902178	7.31876e-38
ZBED9	0.87039	6.58692e-18
SEPP1	0.941627	1.0218e-20
NUDT9	0.751662	1.18298e-14
C8orf33	0.809996	0.000287274
RAD54B	0.858155	5.84846e-21
SAAL1	0.839122	3.54415e-12
LOC100131496	3.59142	2.48091e-17
CFAP20	1.0323	1.9822e-15
TUBA3D	2.3977	9.39188e-12
TRIB1	-2.35541	2.03167e-241
MGP	-2.12735	2.72203e-10
C1QTNF8	-1.87923	3.03761e-16
IHH	-1.71477	1.50622e-45
DUSP1	-1.47341	1.79361e-09
BTG2	-1.35671	2.16194e-31
ARRDC4	-1.26739	1.21912e-19
NOV	-1.16558	3.39813e-05
LAG3	-1.14956	2.51811e-09
ITM2A	-1.1375	8.87468e-20
VASN	-1.12939	5.26678e-07
CISH	-1.12094	0.000228025
DDIT4	-1.08503	5.70215e-08
GATA2	-1.08206	3.37271e-42
H2AFJ	-1.07882	1.90456e-24
CDR2L	-1.07442	2.76024e-12
AMIGO2	-1.07115	0.00295199
SDC4	-1.06917	1.90746e-23
C1orf115	-1.05309	2.15414e-12
SIX4	-1.05175	2.48575e-11
POLR2M	-1.03004	2.09404e-34
BHLHE40	-1.01463	9.15953e-06
LOC102724163	-0.977513	0.00162438
TSPAN8	-0.977442	3.70241e-32
CGRRF1	-0.967985	2.25754e-15
HBEGF	-0.917471	9.00034e-06
ITPR1-AS1	-0.911823	7.76673e-09
ENPP5	-0.881989	5.8171e-09
LOC100129203	-0.864605	1.54664e-09
GCOM1	-0.846347	6.54957e-28
MKNK2	-0.83492	3.70955e-12
NEURL3	-0.812379	0.00112436
BCL3	-0.809372	2.45028e-07
LINC01141	-0.80232	5.66964e-17
TSC22D4	-0.774633	2.07796e-11
PDLIM3	-0.77334	4.3879e-08
AKR1C3	-0.738705	0.000571195
REXO2	-0.732087	2.39424e-21
TDRKH	-0.729899	7.92893e-12
ANG	-0.722008	9.69016e-07
GALNT3	-0.720581	1.31474e-15
SMAD7	-0.720048	1.15109e-10
ZNF792	-0.710429	2.84076e-06
MYZAP	-0.684849	7.27441e-14
JUP	-0.671077	8.15884e-12
PIGH	-0.670947	0.00233339
FKBP4	-0.666281	1.22603e-09
FAM43A	-0.662043	0.00268112
FOXN2	-0.649142	3.42389e-12
RAP2B	-0.64681	0.0015473
CCDC117	-0.637025	3.81776e-07
RIPK2	-0.632207	6.50621e-11
PTGES	-0.630167	0.00100369
RNASE4	-0.619674	2.3689e-07
CSRP2	-0.619446	4.07725e-06
SCN4B	-0.619262	0.00951793
SLC3A1	-0.618057	2.44396e-09
IRF2BPL	-0.616939	0.000629915
CSRP1	-0.616068	2.36507e-06
MAPKAPK3	-0.599247	5.2893e-06
LOC100129175	-0.594109	0.00376005
FAM222A	-0.592376	1.26404e-10
ISX	-0.58605	2.74589e-05
UGCG	-0.585314	1.27448e-09
SGK1	2.42014	1.60395e-19
LINC00883	2.21772	2.04188e-14
GADD45G	1.94176	9.41794e-10
ATRNL1	1.2904	1.03819e-12
PRR15L	1.22767	1.34889e-08
PRKACB	1.16546	1.00352e-40
KRT8	1.08062	7.05453e-26
GOLGA6L22	1.04177	2.04153e-23
KCNN2	1.00688	2.80448e-39
PLK2	0.968086	2.21407e-07
SAP30	0.91421	0.00606945
FAM118B	0.760262	6.23253e-13
F2RL1	0.737804	2.04696e-06
RFESD	0.735442	0.000130103
TSPYL4	0.73406	8.87625e-06
KIF20A	0.697802	4.79213e-08
DERL2	0.65313	0.00229554
RFC3	0.638548	0.000257073
PRDX6	0.61221	3.04157e-06
CEBPD	1.55196	3.06694e-05
LOC729083	1.35054	0.00549946
HIST1H3C	0.96954	0.000544035
LOC100288842	0.893305	6.86962e-08
BCAR3	0.703289	8.14028e-18
MARCKS	0.701496	2.66492e-11
IMP3	0.700671	0.00061836
NET1	0.670045	1.91825e-14
TP53TG1	0.663232	2.91053e-12
FAM103A1	0.66215	0.000783392
ZNF628	0.63578	0.00323687
RAP1GAP	0.634916	3.52383e-18
SLC19A2	0.614767	2.75989e-11
DEGS1	0.607704	7.8676e-06
YOD1	0.593726	5.64956e-07
FOSB	-0.998062	0.000442064
MZB1	-0.871876	0.00837217
CYP51A1	-0.74224	2.40139e-12
TOB2	-0.714429	1.16763e-07
MXD1	-0.700965	7.03822e-06
SLC25A1	-0.691487	0.00510836
HSD17B7	-0.677205	0.00127805
PROSC	-0.668456	4.58488e-06
GRB7	-0.647604	9.40611e-06
ACTR8	-0.63609	1.28393e-05
CORO1B	-0.613389	0.00270793
ZNF775	-0.609477	7.83354e-05
RELB	-0.606524	0.00122449
FDPS	-0.604967	1.31272e-11
ACSS2	-0.604904	1.31372e-09
HCN3	-0.603194	0.000933093
RNF11	-0.598819	9.28692e-08
DNAJA1	-0.594362	3.52662e-05
HIST4H4	-1.01543	3.0777e-05
DYNLL1	-0.862669	0.000578024
CLIC1	-0.846069	5.6714e-07
B3GALNT2	-0.684113	2.15911e-08
ZFYVE19	-0.656965	0.00287439
PRDX5	-0.638043	1.4165e-06
PRICKLE4	-0.627156	0.00279804
TLCD1	-0.623862	0.00264651
AVIL	-0.618379	3.44451e-07
ZNF503	-0.607748	0.000557815
LOC101927204	-0.589988	0.00100426
LPAR6	-0.585403	0.000568683

## Sheet: 2h_RPKM0.5_FC0.585_FDR0.01
Symbol	log2FC	FDR
LOC101929181	5.74054	2.06624e-29
CASC10	4.16776	7.06883e-20
NCAPD3	3.65126	0
LRRC4	3.13292	2.11955e-12
B4GALNT3	2.70263	9.92771e-245
GDPD5	2.61193	3.45948e-180
WNT7B	2.54122	1.27709e-100
PRKX	2.43315	1.60175e-198
KPTN	2.29649	1.41531e-35
MTCL1	2.27071	6.67777e-129
SMOC2	2.25944	5.27249e-265
FAM115D	2.2414	3.12147e-14
VCL	2.21327	2.15981e-193
TRAF5	2.20152	4.07473e-98
NEURL1B	2.18433	1.47275e-118
KCNK3	2.17234	1.54508e-196
VPS26B	2.15336	5.69952e-145
LRRFIP2	2.15241	1.34241e-256
KLF15	2.12618	4.08751e-69
ANKH	2.11017	3.85216e-250
SRD5A1	2.08337	3.83973e-103
ACAD8	2.07438	6.61842e-49
RALY	2.06702	2.53725e-217
SPOCK1	2.05809	3.98212e-249
FAM69A	2.03958	2.13904e-128
HPGD	2.01484	7.92819e-85
IGF1R	2.01179	2.76147e-263
FAM13A-AS1	1.99682	4.75802e-71
GRB10	1.98245	7.6032e-230
ZNF83	1.97773	2.83198e-209
IQCB1	1.96642	1.13652e-149
POU5F1P4	1.94044	0.00445459
ATP7B	1.91551	3.10438e-137
POU5F1B	1.90478	9.9787e-05
CACNG4	1.89031	1.1336e-94
KCNG1	1.87887	1.62468e-59
CDO1	1.85361	1.10708e-20
DOCK4	1.82884	1.26448e-182
ATE1	1.81949	2.2109e-188
KIAA1549	1.81944	3.88798e-190
ZNF611	1.81915	1.31907e-131
MEGF9	1.81451	5.75647e-143
AFTPH	1.8111	1.20218e-139
ZDHHC8P1	1.81108	5.54467e-94
ABCC4	1.78884	3.86327e-151
AUTS2	1.78827	1.23626e-192
PXN	1.78729	2.81503e-126
SGK223	1.7637	4.57447e-79
CRYBG3	1.76086	3.88939e-98
HS6ST1	1.75873	1.16534e-109
SLC22A3	1.74803	1.41657e-160
SEC24B	1.74483	2.99069e-165
NUDT16	1.72531	0.000103428
MTM1	1.71501	7.51219e-86
NRCAM	1.71427	4.61798e-139
SASH1	1.71085	4.63086e-168
LINC01433	1.70614	2.42285e-09
RAP1A	1.70497	1.05072e-129
CSGALNACT1	1.70449	5.7969e-159
NFIB	1.70058	3.77353e-160
PDE8B	1.6673	1.61065e-152
ARHGAP26	1.66261	9.93229e-128
NDFIP2	1.65206	7.37029e-98
ITPR3	1.64175	3.23625e-120
EEF2K	1.63621	1.58032e-112
SMARCA1	1.63271	1.9639e-103
TWSG1	1.62378	1.41866e-83
BBX	1.62038	3.80276e-141
MMP28	1.60925	1.64772e-49
PRKAR2B	1.60584	3.2534e-101
COMMD1	1.59754	5.37765e-111
DLGAP1	1.59744	3.09883e-137
C10orf113	1.59194	3.28008e-33
ELOVL2	1.57935	1.85956e-92
MPP5	1.57731	1.09984e-124
SLC24A2	1.55901	1.36614e-130
FAM178A	1.54876	1.41919e-71
LOC653602	1.52855	6.25622e-59
GPT2	1.52182	3.50985e-75
LCOR	1.51594	1.25238e-129
BLM	1.51517	5.47334e-73
CNTN3	1.51295	1.19399e-86
CTBS	1.50989	1.11017e-38
SEC11C	1.50671	1.34205e-43
SNTB2	1.50478	1.35319e-90
MAP2K4	1.48416	2.23899e-112
GIPC1	1.48254	8.17255e-35
PPM1E	1.48144	1.92891e-100
SETBP1	1.48125	4.53184e-137
JPH1	1.47876	3.83639e-73
RPS6KA2	1.47367	2.50183e-98
SOCS2	1.47294	2.78502e-09
KCNMA1	1.47171	3.33824e-132
ZAK	1.46574	1.48284e-120
SETD7	1.46336	1.87972e-99
PREP	1.46194	5.79428e-80
CRIM1	1.44973	8.03862e-119
COBL	1.44701	1.23402e-123
TNFRSF10B	1.44601	2.19002e-56
CREB3L2	1.44518	1.9709e-89
CCDC53	1.44316	1.03301e-65
MICAL1	1.43462	2.46676e-36
RFPL2	1.43371	1.41894e-52
MRPS26	1.43043	3.81598e-26
STK39	1.42947	7.17081e-110
HIPK2	1.42519	8.31978e-128
LOC100130899	1.42463	3.94045e-27
AP2B1	1.42371	8.34995e-123
OCRL	1.42148	1.15706e-94
NAGK	1.42066	1.79298e-37
PA2G4P4	1.40772	0.000152358
SUCO	1.40606	1.68969e-57
PTPRJ	1.40602	3.28489e-77
CACNA2D1	1.40277	1.38634e-89
C2orf27A	1.40009	2.00378e-28
SLC35G5	1.39505	0.000611734
PLCXD2	1.38765	6.28109e-97
MINOS1	1.38759	1.142e-65
MPHOSPH9	1.38383	2.47765e-83
AKTIP	1.38135	2.59774e-20
SAMD8	1.37885	1.95026e-57
NEFH	1.37759	1.08438e-10
NOTCH2	1.37038	4.71458e-82
SPECC1L	1.36492	3.06994e-115
NOTCH2NL	1.36246	2.80308e-101
USP33	1.35731	4.99077e-79
IER3IP1	1.35091	3.35181e-34
PPM1H	1.35049	9.14025e-98
ELOVL7	1.35041	3.16489e-70
GK5	1.34932	7.49028e-62
GALNT1	1.33536	1.01509e-55
ZNF638	1.33172	1.72322e-113
PARVA	1.32355	1.9277e-80
KIAA0232	1.32038	1.61574e-92
EGFR	1.31371	5.99704e-82
RPS6KA3	1.31152	1.87485e-71
TBC1D4	1.31113	6.14904e-59
CAPZB	1.30968	1.14652e-96
CAMKK2	1.30795	8.6165e-91
SLC12A2	1.30637	1.92666e-66
PDHA1	1.30487	2.26652e-35
ARHGAP6	1.30301	5.30848e-93
TACC2	1.30117	2.1797e-81
CT62	1.2975	3.91066e-06
LRRC16A	1.29556	5.49977e-94
THYN1	1.29493	2.11843e-13
TMEM150C	1.29104	3.41155e-44
CBLL1	1.29047	1.11863e-56
SPECC1L-ADORA2A	1.28915	1.55945e-105
SEC14L1	1.288	1.1938e-94
FGFR1	1.28371	3.86207e-58
PIAS1	1.28073	2.26995e-94
FAM13C	1.27252	2.01104e-67
PDCD4-AS1	1.26274	0.00364578
FAM83F	1.25776	3.48068e-41
SERTAD2	1.25215	3.4813e-34
PTPN13	1.24841	9.83076e-80
LOC153684	1.246	0.000269047
NETO2	1.2435	4.09489e-36
SOCS2-AS1	1.23994	2.86449e-06
PER1	1.23772	1.15387e-10
CDYL2	1.23763	5.07262e-55
TRAF3IP2	1.23617	6.41531e-42
ARHGAP17	1.23612	2.85255e-59
PTPLB	1.23544	7.01865e-74
PHLDB2	1.23498	5.82825e-97
THAP4	1.23376	9.37042e-58
C6orf106	1.23293	6.11046e-81
MPZL1	1.23018	1.48853e-59
ACER3	1.22579	2.0487e-80
PDZRN3	1.21939	3.1813e-87
PRKCA	1.21714	3.55824e-89
HMGB3	1.21689	1.26683e-07
TUSC3	1.21638	9.95693e-67
USP28	1.21485	1.39658e-69
SMS	1.21444	4.20447e-62
HSF2	1.20864	4.49858e-31
CSNK1A1	1.2056	1.1863e-83
ABCA5	1.20433	7.17206e-43
PPA1	1.2006	2.37977e-34
ADARB1	1.19765	1.57376e-95
BICC1	1.19593	4.63777e-69
FECH	1.1922	6.47333e-39
PACS1	1.19126	1.25617e-78
MKLN1	1.18833	2.41745e-88
SDHAP2	1.18411	1.82112e-63
JHDM1D-AS1	1.17799	0.000106338
FBXW2	1.17065	6.56057e-63
TXNDC16	1.16412	1.00937e-76
SEC14L2	1.16186	2.41669e-45
FAM21C	1.15674	4.20508e-36
MMAA	1.15247	1.08892e-28
SLC4A7	1.1482	1.83784e-48
MYCL	1.14461	7.29541e-08
ERG	1.14192	5.26187e-68
PDLIM5	1.14187	1.63897e-53
FBRSL1	1.14009	1.03128e-66
ITGAV	1.13194	4.18776e-48
RAPGEF5	1.13111	9.78927e-71
ICE2	1.13066	9.125e-67
FBXW11	1.12981	2.06744e-81
MYCBP2	1.12627	7.01697e-44
SIN3A	1.1258	2.82442e-67
RHOBTB3	1.12014	5.29434e-59
DDX24	1.11881	9.37466e-33
KCTD9	1.10827	8.65951e-20
CRY2	1.10575	1.52426e-48
TOX3	1.10323	6.57639e-53
SND1	1.10223	5.17818e-78
ATAD2	1.09967	1.52339e-62
LIPG	1.09701	3.68579e-22
SH3TC1	1.09556	5.45502e-35
NAP1L4	1.09281	1.98018e-63
FBXL3	1.09215	8.73784e-30
RNF103	1.09107	6.96904e-41
RRAS2	1.09052	3.63953e-32
CYTH1	1.08471	1.64349e-44
RASD1	1.08449	0.000734038
PSMD5	1.0841	1.94298e-28
NEO1	1.0835	2.17196e-61
NFXL1	1.08191	1.37732e-49
AK4	1.07999	1.32104e-41
PPP6R3	1.07982	1.63371e-75
TBCEL	1.07541	4.51432e-59
DUSP5P1	1.07097	1.03052e-07
SORBS2	1.06959	2.26522e-72
PTGER1	1.06323	0.000333932
CALM2	1.06191	1.11377e-46
FAM133CP	1.05943	0.0038824
ROR1	1.05638	6.70584e-68
FAM21A	1.05253	2.27947e-27
REV3L	1.05242	2.50221e-61
GTPBP2	1.05067	3.39755e-22
AP3S1	1.04905	8.23918e-43
DHX8	1.04894	1.19642e-32
GBF1	1.04777	1.31432e-51
LONP2	1.04445	7.16029e-54
TEAD1	1.03998	1.44081e-62
CENPN	1.03832	5.39901e-18
MRPS28	1.03278	4.33668e-50
DOCK5	1.03109	7.06275e-52
ZNF579	1.03031	8.28528e-06
FAM213A	1.02573	2.92178e-40
MERTK	1.02235	1.02725e-40
RASL10A	1.02209	0.00478462
TRIM24	1.02174	3.30117e-53
HLCS	1.0202	4.07079e-64
SLC25A33	1.01611	1.19927e-26
PGM3	1.01433	8.73508e-28
BMPR2	1.00691	5.89955e-55
AFF4	1.00689	3.17461e-56
FBXO21	1.00606	2.44321e-45
ENAH	1.00476	2.22211e-58
WNK1	1.00386	6.20007e-61
BTAF1	1.00215	1.39195e-47
TDRP	1.00145	5.96427e-35
PPM1B	1.00036	1.02256e-44
C15orf27	0.999404	1.01727e-39
DNAJA4	0.997344	1.85822e-40
MLPH	0.995883	8.11007e-60
VLDLR-AS1	0.995231	7.48191e-36
MED17	0.993591	1.78637e-40
NSDHL	0.992655	1.82911e-20
ANKRD28	0.992531	1.49049e-57
FAM115A	0.991955	1.16402e-46
TXNL4B	0.991315	2.97284e-07
ZFHX3	0.990564	9.12668e-62
LIFR	0.989944	4.9562e-47
PMS1	0.989918	9.30239e-37
PIK3C2A	0.989515	5.66092e-47
IMPDH1	0.989106	1.52358e-22
AKT3	0.989032	1.34645e-58
BMPR1A	0.987991	1.80048e-53
SORD	0.979823	4.31064e-32
PICALM	0.979584	7.57482e-51
FAM188B	0.979446	1.54947e-36
KANSL1L	0.9781	3.44932e-38
RCOR3	0.97652	8.2512e-55
CEP350	0.974324	3.00224e-48
SLAIN2	0.973315	9.0857e-43
AP1S2	0.972861	3.08588e-16
LOC100507577	0.972589	7.42912e-20
UBE2G1	0.971297	1.37688e-41
GLB1L2	0.969075	1.24891e-27
CCBL2	0.968556	6.2108e-34
INIP	0.9682	2.84744e-30
MTMR2	0.967193	6.817e-34
TMEM61	0.963126	1.19745e-06
INMT-FAM188B	0.962941	1.08153e-35
ARCN1	0.962803	1.05423e-38
HERC6	0.961071	2.05233e-25
CYP4F8	0.95992	5.25451e-08
TRANK1	0.957623	9.15863e-31
TMTC2	0.957459	5.08495e-42
C10orf12	0.955602	3.31749e-07
TSPAN3	0.954679	3.28506e-38
GPR153	0.952078	9.75972e-14
CCDC25	0.951754	1.11519e-21
MIR548AE2	0.946213	2.53022e-48
UBQLN1	0.942653	5.44273e-34
MRPL33	0.940526	5.33418e-12
GNA12	0.939767	1.72739e-28
CKAP2	0.939631	7.9052e-16
EFR3A	0.938146	1.29995e-43
SLC44A5	0.937388	9.24564e-49
FRYL	0.935013	2.0853e-42
ASCC3	0.934624	5.81086e-38
MAP2	0.931424	1.73369e-45
INPP1	0.930762	3.00081e-14
PSMD5-AS1	0.930367	1.19612e-09
ZNF652	0.929864	3.12701e-45
RCOR1	0.929101	1.84558e-43
CECR6	0.927075	8.87041e-09
RNF14	0.923491	2.85279e-19
PSMD8	0.923054	1.48879e-18
PAIP2B	0.922925	1.58593e-15
ELK1	0.921568	2.36495e-12
AKAP13	0.921177	9.5063e-57
RBMXL1	0.921024	2.75667e-12
KLK15	0.918728	2.67151e-08
FNBP1L	0.917883	1.25891e-48
JAK1	0.915436	9.9113e-37
RNF141	0.914254	4.40796e-15
TRIM33	0.913634	5.20717e-45
LOC100130744	0.91271	4.54465e-06
NAA16	0.910777	3.14927e-17
ZC3HAV1	0.910529	5.85727e-33
SHOC2	0.909869	5.05482e-34
MED30	0.907872	7.68353e-13
PHACTR4	0.907237	4.71532e-29
ZNF610	0.90532	1.48952e-32
PWAR5	0.905275	4.96989e-19
CD24	0.904565	9.26345e-19
GOLGA4	0.90379	4.19852e-48
SSR3	0.901555	5.34502e-12
B3GAT1	0.900477	1.68078e-43
C9orf72	0.895513	5.7137e-14
RNF115	0.892277	1.38354e-29
TRIO	0.889413	2.2824e-54
MBD2	0.88794	1.8974e-32
EPN2-IT1	0.886962	0.000793662
RANBP10	0.885558	4.34692e-31
TTC21B	0.883948	3.12549e-34
MOGAT2	0.882069	6.95485e-08
PPM1K	0.881743	3.6789e-27
PART1	0.881284	1.99503e-21
SLC38A11	0.880769	3.62455e-34
COX17	0.880663	4.38677e-07
ZBTB24	0.879205	0.0075278
ANK3	0.879203	7.10975e-51
SLC22A23	0.879172	5.98583e-43
SMURF2	0.878168	9.41546e-44
GNRH1	0.876957	0.00304735
AKAP12	0.876671	5.49137e-27
MSI2	0.876243	8.6655e-52
GLUD2	0.875813	0.00102951
ADRBK2	0.873844	5.08305e-45
THRAP3	0.867991	2.40751e-43
LOC389765	0.867876	5.18862e-15
WDR37	0.864969	7.64931e-36
HAGLR	0.864208	0.00268803
ANXA2R	0.863826	0.00306122
GSPT1	0.861134	8.0607e-29
SPATA5L1	0.859963	2.4837e-15
SSFA2	0.855611	8.78801e-19
CORO2A	0.852141	3.2171e-28
ORC6	0.852044	2.68955e-05
SND1-IT1	0.851615	0.00537646
ZDHHC13	0.850454	1.56768e-28
CEP170	0.844975	4.10334e-32
LOC101927027	0.844208	4.9185e-11
UNC5A	0.842612	6.99993e-32
MAPKAPK2	0.842183	2.0634e-23
ABL1	0.839414	1.01188e-33
CNTRL	0.837631	8.08249e-21
NAF1	0.837345	1.1765e-14
SLC20A1	0.837297	3.8661e-12
HNRNPH2	0.835638	1.54906e-05
STAU2	0.834473	5.70464e-37
LRRK1	0.834031	2.19459e-26
RORA	0.831474	2.64623e-29
RDX	0.831205	8.26098e-34
PDS5B	0.831089	5.99226e-31
CTSL	0.827307	0.000684091
ARHGAP5	0.826275	2.78605e-30
PDE7A	0.821902	7.84065e-31
ZNF532	0.821175	8.01424e-27
TSC22D1	0.818945	2.13044e-28
NEDD4L	0.816419	1.74207e-46
LOC100506023	0.816108	4.68887e-33
ABHD2	0.811294	9.79655e-33
SDHAP1	0.811147	1.65185e-17
GPATCH2L	0.810944	7.13554e-30
ARL8B	0.810854	1.68916e-28
BNIP2	0.810789	4.94356e-17
WWC1	0.810679	2.48394e-29
SPG21	0.808979	4.22092e-16
INTS6	0.808247	1.84995e-31
IPW	0.807858	3.94367e-17
SNRPB2	0.807196	6.87858e-11
ZBTB20	0.806095	1.49257e-33
ZNF273	0.805818	2.72239e-09
SOS2	0.803805	1.47605e-29
PDZD8	0.800386	3.31944e-21
MYL12A	0.797591	5.8136e-10
KDM7A	0.793648	2.50693e-26
S100A10	0.792062	3.99344e-14
ABHD4	0.791939	3.64677e-11
BMS1P4	0.79104	1.22671e-13
APP	0.791013	1.83558e-30
CDK5RAP2	0.790288	1.24175e-35
DCAF6	0.789143	2.4001e-38
ATP11B	0.788805	1.16585e-31
UBE2E2	0.786858	1.25081e-38
TAX1BP1	0.784616	5.92736e-25
RBBP7	0.782757	8.53847e-16
ZNF589	0.779488	5.59609e-10
ATXN10	0.77682	1.33122e-27
CFAP69	0.77609	4.82674e-23
THOC5	0.774633	9.49555e-27
NT5DC1	0.772718	6.34962e-30
HSD17B11	0.77256	1.13973e-25
ELF2	0.772388	6.21707e-21
C16orf52	0.770806	8.147e-23
AHCYL2	0.769924	2.10803e-28
LOC100506124	0.769665	1.09025e-27
NAMPT	0.768737	1.48362e-16
THUMPD1	0.76799	7.85262e-08
IDI1	0.767101	5.59827e-16
KLHL20	0.765973	1.83597e-21
BZW2	0.762387	1.47685e-22
ZNF841	0.762313	2.0346e-27
TAF15	0.761398	1.70225e-35
USP53	0.760285	1.51957e-19
PRKAB2	0.758382	8.62585e-08
PACSIN2	0.757955	1.04427e-34
SLC35B4	0.75688	5.29759e-12
PPP3CA	0.756323	5.27261e-40
DHX32	0.754238	6.23343e-15
RHOB	0.753478	0.00123046
HSD17B4	0.751343	5.73359e-23
ATXN2	0.751106	7.3259e-36
PARP11	0.750525	3.68838e-23
DARS-AS1	0.750156	5.21089e-07
POLR3E	0.749679	1.0647e-16
LOC100506639	0.749563	2.61314e-18
HDAC4	0.749252	3.73286e-35
CNN3	0.749062	1.3169e-11
C5orf51	0.746422	1.84005e-10
GCLC	0.746398	5.20868e-15
FBXO42	0.746258	2.00878e-25
CENPO	0.746007	2.05878e-09
SLC2A12	0.745695	6.60779e-22
ORC5	0.745447	7.13015e-24
SLC25A13	0.743674	2.18003e-29
MTHFD1L	0.742118	1.6439e-30
ADAM10	0.741907	1.80595e-26
TPST1	0.740289	9.22781e-22
GALNT18	0.739903	1.67336e-33
SLC39A10	0.738834	8.95501e-25
ACADM	0.737724	3.97625e-21
LONRF2	0.735972	1.06176e-16
TTC3	0.734787	1.7833e-33
CENPC	0.734415	2.38157e-22
NBPF9	0.733901	4.09211e-37
DZIP1	0.73001	2.00494e-18
LDLRAD3	0.729231	4.07733e-30
C12orf65	0.728818	1.11707e-15
SLC38A1	0.727648	3.07478e-25
SMAD4	0.727613	1.01718e-24
SNRPN	0.725471	2.44448e-24
SNURF	0.725471	2.44448e-24
LUC7L2	0.725302	3.16062e-31
ZNF432	0.725028	4.10015e-20
SHFM1	0.725002	1.81632e-13
FAM104A	0.723862	1.75352e-12
TBC1D22B	0.723789	2.32688e-19
SRRM1	0.723423	4.23003e-21
RAD51AP1	0.722982	9.04726e-10
TRAPPC11	0.72291	4.23113e-19
DPH3	0.722486	0.00144386
HIST1H4B	0.721732	0.00194852
ANTXR2	0.716555	3.29102e-21
GNB1	0.716334	4.38318e-32
WRNIP1	0.715673	9.32256e-09
DCUN1D1	0.713643	4.85163e-16
AGPAT6	0.713637	1.16815e-15
SCGN	0.713147	2.39382e-27
DMGDH	0.712872	1.33663e-17
ALG13	0.712547	0.000235395
SPATA6L	0.71237	3.26359e-17
C11orf58	0.711445	2.85526e-19
MFSD6	0.710466	7.01584e-21
LCLAT1	0.710089	3.90588e-24
LINC00969	0.709439	6.17038e-23
NCKAP1	0.708955	4.48028e-24
B4GALT1	0.708397	2.69572e-13
MIS18BP1	0.705061	2.14741e-19
CD9	0.703902	2.86602e-25
MKRN1	0.702477	1.0214e-16
MTX2	0.701525	2.22283e-21
NUDT3	0.701345	7.16494e-26
CIB4	0.699972	5.47947e-14
NT5DC3	0.699963	2.15277e-19
RPS27A	0.699626	7.046e-11
WDFY3	0.699379	9.85805e-30
LYPLAL1	0.699085	1.01832e-16
HNRNPA1L2	0.699033	4.12648e-10
KCMF1	0.698937	5.94976e-21
PTPRA	0.697443	2.06767e-26
YWHAQ	0.69623	4.15628e-21
SNED1	0.695346	2.71879e-23
APPBP2	0.692051	8.00336e-24
TPM1	0.691245	4.46e-22
SETD3	0.690972	6.8237e-19
C8orf44-SGK3	0.690857	6.4906e-21
MCTP2	0.690058	1.70117e-22
PEA15	0.689391	6.76212e-07
SPIRE1	0.687579	1.27266e-23
CAMK1D	0.686943	2.843e-28
ITGB1	0.686627	2.96491e-08
ZNF287	0.685811	4.43528e-08
TWF2	0.68541	6.76361e-05
FAT1	0.685116	1.41486e-20
DPH6	0.684725	5.51803e-08
VPS37B	0.683558	9.67647e-17
ZNF518B	0.683426	2.26254e-12
IWS1	0.683075	1.26311e-16
SLK	0.682564	2.51109e-18
PUM2	0.679601	2.56683e-29
CLINT1	0.679492	4.31766e-19
TIMM23B	0.677537	3.03341e-26
SLC9A7	0.675853	2.09082e-26
THRB	0.675275	4.67988e-28
PHF7	0.673585	2.62485e-05
TTC12	0.673422	3.45598e-21
YTHDF1	0.672855	7.75622e-16
TBC1D15	0.672276	4.81925e-23
DNAJA2	0.670574	3.92e-10
SF3B1	0.669888	1.77298e-11
FAM198B	0.668224	3.7047e-20
FBXO7	0.667403	4.55084e-10
RCN2	0.667098	7.53132e-11
GOLGB1	0.665383	1.24304e-23
ZDHHC6	0.664896	7.48652e-09
CAMSAP2	0.664564	3.20839e-20
TMEM178B	0.663642	4.83759e-27
GPR137C	0.66319	1.63739e-15
KCNH2	0.662995	0.000237572
ZRANB1	0.662784	9.39548e-16
TJP1	0.661851	1.50283e-25
BMPR1B	0.660769	4.61981e-07
ZNF252P	0.660396	1.02894e-13
SEPT2	0.658977	2.3888e-19
GMPS	0.658258	8.77407e-15
POP1	0.656867	5.22545e-12
ATG4B	0.654535	2.59108e-15
MPDZ	0.654224	1.30575e-23
BTD	0.653963	2.93813e-12
PWP1	0.653382	2.81494e-09
EHBP1	0.652812	1.63432e-21
FRMD4A	0.652646	5.2415e-27
TNS3	0.649656	3.70025e-21
BIRC5	0.649555	4.34083e-06
ZBED3-AS1	0.648691	8.13828e-15
CERS6	0.647641	1.04679e-26
C7orf55-LUC7L2	0.646227	1.86671e-24
UBE3A	0.6458	1.11559e-22
GLUD1P3	0.645618	0.00869109
TOR1AIP2	0.644481	1.77194e-13
ARHGAP28	0.64337	1.21292e-15
OLA1	0.641642	1.85118e-23
ILDR1	0.64149	5.7605e-10
JMY	0.641318	7.93778e-18
SMN1	0.64057	1.02344e-15
SMN2	0.64057	1.017e-15
TCF12	0.640454	9.95798e-25
TEX10	0.640362	3.17669e-10
TBC1D9B	0.639979	2.60129e-23
PRKCI	0.639432	7.57731e-14
OFD1	0.638815	2.07881e-13
PCSK6	0.638362	1.6537e-19
SNX25	0.637767	3.43533e-17
TERF1	0.636839	6.09459e-11
LOC646214	0.635231	6.71113e-09
VPS35	0.634693	2.94995e-09
TRIT1	0.633859	3.83939e-18
LOC100132356	0.633326	8.33992e-05
TRAF1	0.633158	9.74451e-07
HMGCR	0.631614	5.88485e-14
ACYP1	0.630391	0.000631864
TTC39C	0.629884	2.11111e-06
LOC339874	0.628109	1.31489e-10
CAMK1	0.627613	1.45582e-06
ATP6V1C1	0.62754	1.4097e-15
TMEM164	0.626989	6.66579e-17
MIR548AC	0.625586	1.76014e-21
RAB11FIP3	0.624914	1.91351e-12
HSPA4	0.624743	4.93743e-14
DGKE	0.624577	8.70327e-09
CHMP1B	0.623042	0.00198142
KDM6A	0.622777	5.11557e-23
EPN2	0.621041	9.53057e-22
DSP	0.62094	2.70038e-11
SPATA13	0.619984	7.02397e-21
UNC80	0.619856	8.74068e-19
ARID2	0.619815	2.31192e-21
GCC1	0.619126	0.000433795
BCL2L13	0.619074	1.66707e-19
RBM47	0.618628	1.67289e-26
PCNX	0.618046	3.46481e-22
SNHG20	0.617157	1.47655e-10
ZDHHC21	0.615608	5.89516e-20
RGPD5	0.614422	1.22966e-15
CRYL1	0.614225	3.01102e-17
LEPROT	0.614192	6.37117e-07
TFDP2	0.613282	1.51049e-18
ZBTB18	0.613273	0.00593316
BLNK	0.612879	1.26506e-15
GAB1	0.612659	2.59926e-16
MRPL42	0.61258	1.53932e-11
ZFHX4	0.611852	1.10528e-23
KLF7	0.611078	5.04887e-13
CD99	0.610933	1.98364e-14
ELOVL5	0.608913	1.02028e-12
ZNF331	0.608549	2.00376e-16
POLI	0.608265	2.46873e-11
RNF103-CHMP3	0.608099	5.33803e-19
FOXO3	0.608034	3.88756e-14
RIC8B	0.606983	1.87395e-16
UCK2	0.606466	5.67603e-21
LOC648987	0.604389	1.80116e-17
CCDC77	0.602607	1.34152e-08
ELK4	0.601974	5.90274e-16
SEPT11	0.60173	6.66946e-16
REEP3	0.599559	2.08141e-20
FIZ1	0.598819	0.000301177
NFIA	0.598435	9.14147e-23
MAP2K6	0.596938	1.73079e-19
GOT1	0.596814	1.12463e-07
COPS3	0.596767	9.45198e-09
PKD2	0.59599	5.38281e-16
GDI2	0.595174	4.11559e-15
ZBTB40	0.594941	8.23662e-12
PTCHD2	0.59477	4.29981e-18
GNAQ	0.594285	1.23467e-18
FNIP2	0.594237	1.62367e-21
PSMA6	0.593855	3.04449e-08
JADE1	0.593809	9.23759e-11
ZFAND5	0.593731	2.42395e-16
C14orf166	0.593657	1.70682e-05
PLEKHM3	0.593608	1.29395e-18
GOLGA7B	0.592634	3.15906e-05
ASH1L	0.592624	1.98218e-18
FBXO38	0.591931	1.45274e-14
NCOR1	0.591589	7.41205e-18
OIP5-AS1	0.590521	1.66287e-08
MORF4L2	0.590062	1.28156e-07
CLDN12	0.589505	1.4755e-10
RTCB	0.588834	1.8534e-07
GLO1	0.587544	3.80191e-12
FZD6	0.586102	7.04566e-08
TMEM167B	0.585796	0.00344812
SLCO5A1	0.585492	4.16784e-21
RHOU	4.26108	0
LOC100131496	4.36556	8.2069e-36
IGFBP1	5.48903	8.61507e-24
LINC00307	3.17217	1.25515e-48
AGR3	5.29304	1.07889e-93
STEAP4	5.19762	0
EAF2	6.29797	0
F3	4.09077	0
ERRFI1	4.59416	0
CYP1A1	4.45521	1.44645e-42
FKBP5	5.16674	0
FAM105A	3.68953	0
SLC36A1	3.02552	0
TTC28-AS1	2.72759	1.55947e-106
CLDN8	2.58223	1.01339e-79
LINC00844	2.54416	2.42277e-16
AKAP7	2.70697	1.83866e-167
SGK1	3.91903	2.34543e-66
TUBA3D	2.83389	4.6211e-17
ALDH1A1	2.13029	7.88471e-60
ZNF813	2.58367	6.36493e-213
ERN1	2.73161	0
RFX6	3.09184	0
LINC00883	2.08719	4.99239e-12
LINC01461	4.02291	8.62308e-178
ZNF761	2.62161	0
TIPARP	3.84584	0
C5orf27	2.40466	7.27377e-21
PSORS1C3	2.2553	1.1454e-55
TMPRSS2	2.49393	1.7566e-183
TPM3P9	2.65242	0
AGR2	3.12134	0
LOC100506474	3.69305	3.13448e-126
ZNF525	1.91599	2.2086e-98
DBI	2.61102	8.81455e-76
POU5F1	2.21527	7.11095e-30
GRHL1	3.5315	0
GADD45G	2.23956	1.00802e-11
BMPR1B-AS1	2.39266	1.65108e-78
CTBP1-AS	2.06286	4.83498e-49
LOC100507468	2.22949	3.38368e-26
SIK1	1.27964	2.80894e-35
AMACR	2.75792	1.29241e-220
RGMB	1.58624	1.97507e-120
RNF138P1	1.9346	6.08189e-110
RAB4A	2.30254	1.91107e-263
MME	4.81314	0
MBOAT2	3.07154	0
ZNF350	1.85792	2.59844e-162
RBM45	3.14283	7.50411e-176
ECI2	2.162	6.75076e-85
ATOH8	3.66158	6.44623e-258
ITPRIP	2.15344	4.20805e-104
NDRG1	2.43806	0
FZD8	1.64512	1.20949e-28
KCNG3	1.92769	1.59413e-108
PDK4	3.43374	3.38361e-42
SPHAR	2.58727	5.12269e-26
RDH10	6.05394	0
ENDOD1	2.06114	3.02917e-94
RGMB-AS1	1.4261	1.5713e-19
DNASE2B	1.34864	3.00023e-23
USP54	3.03407	0
IRX3	1.91851	3.86273e-53
TSC22D1-AS1	0.972689	1.85271e-18
NBL1	3.86096	8.37567e-207
ACSL3	2.20681	5.32079e-254
FSBP	3.34041	5.17141e-205
PHF19	3.02258	3.71443e-258
ZNF765	1.25614	2.8989e-22
SLC45A3	1.21378	7.50624e-71
IDH1	1.08153	1.33592e-50
ZC3H12A	0.764164	1.23883e-09
F5	2.61968	1.58355e-245
RCBTB1	2.40098	1.79983e-135
CHRNA2	1.98593	1.78763e-158
ZNF615	1.81469	5.0041e-185
TNFAIP3	3.01218	1.01792e-96
ADPRM	1.88123	1.6387e-45
ZBTB10	0.995433	3.70147e-52
FZD5	1.65188	1.92364e-23
RAB20	0.897787	2.29578e-46
BVES	2.88498	1.96334e-109
MUM1L1	2.95337	1.21509e-254
LOC285847	1.58683	5.5898e-58
RMST	2.13641	5.01698e-230
ZNF614	1.60337	2.19258e-112
BEND4	2.09588	4.62497e-179
ATRNL1	3.73723	1.65052e-213
ZNF563	1.41067	1.74949e-27
CLGN	2.2761	6.09391e-134
ADARB2	2.74753	0
PPAPDC2	1.47251	5.119e-24
LIMS1	1.80206	1.01695e-137
IRX5	1.35571	0.000219903
GNAI1	2.01129	1.92755e-211
TMEM8A	2.22873	9.64513e-73
PMEPA1	1.22427	1.39941e-75
SPDEF	2.63529	0
SLC26A2	1.75053	3.24511e-67
AP1S3	1.84297	5.5616e-176
HS3ST1	3.50808	9.83274e-201
PRR15L	1.206	6.52313e-09
PM20D2	1.29899	1.03619e-55
CRISP3	1.74099	2.6091e-117
TSPAN13	1.44076	2.08149e-49
MRPL28	1.26112	7.26984e-05
NKX3-1	1.06181	7.96802e-65
TM9SF3	1.73528	6.54622e-165
SLC18A1	3.50859	2.39802e-211
PRKACB	1.51559	5.32688e-113
TIGD6	1.27363	9.96507e-38
PFKFB2	1.65932	9.82033e-30
IL20RA	2.93705	1.0978e-195
CDCA7L	2.24129	3.59268e-96
LOC644762	1.05549	1.20767e-05
NFKBIA	1.53058	2.32403e-46
TRIB2	2.24747	5.8471e-101
MAPK6	1.49443	8.51372e-83
IDH1-AS1	1.07665	0.00334181
SLC15A2	4.66859	1.76993e-306
VLDLR	1.19647	1.50154e-34
ARL6IP1	1.13798	3.95119e-20
LOC100294145	0.997347	4.57244e-25
SLC16A6	2.78347	1.62533e-92
PITPNB	2.17766	1.0105e-227
WTH3DI	1.02651	0.00422043
LIMS3	1.72444	6.36408e-24
LIMS3L	1.72444	6.38638e-24
SAMD13	0.765251	1.97962e-24
ZNF22	0.984893	6.92674e-10
EDC3	1.74432	1.97158e-143
ZBTB16	1.93762	8.6405e-104
PIK3AP1	2.77443	0
ZDHHC9	1.74237	1.74854e-102
KRT8	1.67577	1.41892e-69
ATP1A1	2.2222	6.31067e-165
CITED2	1.04688	3.03019e-22
HOMER2	1.26484	7.72456e-91
TRIM35	1.55673	5.16113e-31
CMC2	1.65542	1.10432e-59
CHPT1	1.19746	1.8864e-65
ZNF649	1.01175	3.75442e-49
KCTD3	1.91123	1.92992e-195
NBEAP1	1.11337	2.45746e-55
MAFB	1.41258	1.77797e-17
GOLGA6L22	0.847016	5.29997e-17
SMOX	1.80202	1.04446e-59
PPAP2A	2.26653	1.37038e-275
CYB5A	1.36095	1.82427e-66
PVRL3-AS1	1.72227	3.39141e-24
IRX4	1.46596	3.15496e-26
CFAP20	1.05299	2.83202e-17
PDZRN3-AS1	1.79125	1.46308e-16
GRPR	0.825156	2.22863e-24
LOC100134368	1.18894	3.94164e-23
LRCH1	2.60472	0
ZNF613	0.759868	2.39915e-28
GREB1	1.9084	6.74099e-185
TMCC3	2.62982	0
PHF6	2.27525	6.98682e-229
RAB6C	0.957207	2.55665e-06
KCNN2	1.16369	3.75021e-81
CDC42EP3	1.30143	7.29167e-60
PPP1CB	2.10419	6.38986e-246
LCP1	0.954465	1.1172e-34
KLHL31	1.06185	6.99079e-14
MAP9	1.46072	3.41526e-53
STEAP1	1.11325	9.95936e-63
AMOTL1	1.73556	1.08759e-176
TBC1D8	2.27853	6.51045e-283
COPRS	1.36786	2.83398e-30
KLF6	0.650022	5.34515e-10
MPC2	1.15661	6.94409e-35
UGDH	1.36617	2.42533e-70
AEN	1.77081	2.23467e-32
MEAF6	1.3249	1.26044e-51
PLK2	1.30692	2.09042e-15
ARMC12	2.77357	2.2068e-54
OTULIN	1.26667	1.8921e-41
KLF5	0.980683	1.1057e-13
CDC7	2.01436	2.30554e-83
SEPP1	0.997335	1.40937e-20
HIST1H1D	0.873372	0.000138122
EDEM1	2.30524	1.42793e-192
KIF22	1.39788	6.2196e-50
MYBPC1	0.900459	8.1088e-26
MICAL2	3.35705	4.04122e-307
SWT1	2.40065	1.16697e-159
B2M	1.5679	4.94779e-41
GAS2L1	0.98123	0.000261053
SEMA3C	2.66656	1.1921e-297
CSK	1.97515	6.62632e-152
LAMC1	1.81094	9.02375e-138
RIMBP3C	1.63671	1.3717e-13
SAP30	1.27783	1.49712e-06
C11orf54	1.45418	2.40663e-105
RIMBP3B	1.62305	2.73355e-13
LOC100630918	0.941877	1.09163e-12
GLUD1	1.47098	3.33643e-90
ZNF577	0.874762	1.0733e-46
NSMAF	1.7126	3.77764e-141
FHDC1	2.82887	5.23435e-195
PUS3	1.0638	1.52967e-15
MAF	1.76254	4.74011e-18
TAF1D	1.294	1.16338e-64
PIGY	1.02732	6.62098e-09
PYURF	1.02732	6.6344e-09
ZBED9	1.13902	4.35527e-27
MTMR9	2.04068	1.75066e-90
PLEKHF2	0.896769	5.16295e-25
GCFC2	1.62949	6.37592e-38
NEK3	1.80262	4.9085e-51
RAD54B	3.02016	0
GTF3C6	1.04376	2.45054e-17
PPP2CB	1.82714	5.45057e-84
SLC25A37	0.852751	1.12259e-27
NXPE3	1.55823	8.19443e-95
HYLS1	1.03885	1.47881e-36
COX5A	0.667959	2.78992e-09
FGD4	2.87903	0
C2orf76	1.39009	7.81943e-56
KLHL36	2.37159	3.84272e-89
KLKP1	0.875846	2.03277e-20
SAAL1	0.604157	3.56607e-06
PARK7	1.75952	4.95744e-130
CHSY1	1.80199	4.62649e-148
PIKFYVE	0.751542	2.55977e-23
MRPS31P5	1.60086	2.12645e-64
CXADR	1.01423	3.38881e-44
LINC-PINT	2.66446	0
ELL2	1.68652	1.04482e-163
C8orf33	0.62322	0.00426239
PPP1R3C	1.46689	8.24863e-19
LDLRAD4	3.4362	0
SOX9	1.67167	3.19714e-78
NHLH2	0.843937	7.35951e-07
SERF1B	1.19334	1.16246e-21
FAM110B	1.24332	2.23952e-80
KLK2	0.980976	5.50232e-40
NAPA	1.56266	5.23511e-119
CHKA	1.94904	8.73553e-207
ALDH1A3	1.02886	3.25162e-32
STEAP2	1.06739	1.94598e-70
CNDP2	1.28728	5.05084e-63
MPHOSPH10	0.934944	6.18365e-20
RANBP2	1.17947	6.03761e-61
FAM118B	1.08661	2.10132e-30
ATE1-AS1	0.974032	6.96696e-26
NUDT9	0.608763	3.54496e-10
FRK	1.48576	7.57764e-89
SLC36A4	1.02618	2.59885e-53
ADO	1.04527	1.09561e-08
F2RL1	0.634102	2.3788e-05
NDUFC1	1.43737	4.55364e-26
RFESD	0.62057	0.00243043
TSPYL4	1.02162	1.44476e-12
KLK4	0.979217	9.39639e-37
GACAT2	0.949706	1.378e-06
N6AMT1	0.881939	2.42441e-11
CROT	0.972138	3.96394e-32
GPCPD1	1.60399	1.07053e-112
PEX2	1.43273	1.70209e-54
ZNF252P-AS1	0.974867	6.85584e-09
RALBP1	1.78229	2.33611e-138
ANXA2	2.3965	5.1579e-165
GNG5	1.06198	2.59733e-15
AGPAT5	0.999899	9.09961e-36
KIF20A	0.661781	6.48224e-08
ST6GALNAC1	1.74941	9.78506e-30
HMGXB3	1.38583	1.27642e-80
SERF1A	1.32999	1.00567e-42
FSTL1	1.23812	6.50736e-80
WDFY1	1.13835	1.14674e-44
MALT1	1.81474	2.21559e-109
LMO7	2.19377	5.3689e-230
OTUD7B	2.41666	1.95516e-293
BCL6	1.07766	1.11538e-13
TSKU	0.911692	4.77917e-22
CYP2U1	1.94143	3.87186e-75
GRHL2	2.4166	0
NME4	0.796689	2.13876e-06
SSX2IP	2.52181	4.34717e-142
MAP1B	3.32789	2.75243e-297
DECR2	0.969682	7.25421e-07
PTPN9	2.5374	1.01675e-258
WIPI1	2.31391	2.69378e-96
ZNF18	1.4359	8.20388e-19
HERC3	2.07305	7.99224e-196
STEAP2-AS1	0.829186	1.54709e-29
ZNF189	2.14375	4.36122e-183
DERL2	0.594416	0.00262366
CKB	0.995471	3.64889e-19
DPYSL3	1.50494	4.61655e-91
PKP1	0.620484	1.74203e-17
SLC35F2	0.929077	2.95765e-39
KLK3	0.919493	9.00926e-08
ASRGL1	1.33396	4.51179e-61
ZCRB1	1.04403	2.21215e-24
ANKMY2	1.81256	2.53662e-62
CTD-2194D22.4	0.923345	3.82949e-12
RFC3	1.20511	1.46888e-18
SHROOM3	1.71012	3.69091e-175
FAM53B	1.33867	1.20367e-75
LRIG1	2.04526	6.12538e-232
INTS10	0.972452	1.79767e-27
C1QTNF3-AMACR	1.01288	6.26961e-51
NSMCE4A	1.18814	3.29074e-27
FAM196B	1.727	5.93319e-138
MCEE	0.932608	4.41293e-27
SIM2	1.48256	2.07403e-143
EZR	0.888328	7.0606e-43
NISCH	0.884827	2.10762e-36
ADAM9	1.38464	2.0446e-94
CA12	1.04763	6.44679e-48
PACSIN1	2.69509	0
C1orf21	2.43589	8.90986e-288
FAAH	0.942285	4.43981e-32
MINOS1-NBL1	1.87156	6.84264e-151
PRDX6	0.743991	5.40578e-10
SLC7A2	1.1094	3.45886e-64
GOLGA2P10	1.08092	1.11265e-17
AP1B1	0.969747	7.71822e-41
ZCCHC6	1.45813	2.7095e-108
FAM84A	1.56852	1.68004e-50
DNM1L	1.69373	5.75147e-120
ANKRD29	0.885337	1.00915e-35
KNSTRN	0.809625	7.41147e-13
E2F8	1.53282	9.64374e-24
PWAR1	1.2026	3.37404e-11
LIMS3-LOC440895	1.53539	1.33697e-60
ARSG	1.64575	2.05411e-103
TRIB1	-4.98349	0
MGP	-2.32653	3.81831e-12
C1QTNF8	-2.71629	3.58934e-30
IHH	-3.99038	1.22154e-149
DUSP1	-1.39638	1.40336e-08
BTG2	-1.65115	3.36501e-54
ELF3	-1.99901	3.37335e-34
KLF10	-0.607465	2.5811e-07
ARRDC4	-0.723081	1.35218e-07
NOV	-1.71227	6.35296e-10
LAG3	-1.50943	1.22869e-15
ITM2A	-1.24118	1.28793e-22
VASN	-1.41161	3.2901e-11
CISH	-1.46245	1.24237e-07
DDIT4	-0.644175	0.000325338
GATA2	-2.30464	1.50818e-233
H2AFJ	-1.49472	8.96699e-50
CDR2L	-1.49771	6.80974e-23
AMIGO2	-1.92127	2.89524e-08
SDC4	-1.88407	2.86801e-62
RUSC1	-1.32752	8.82033e-09
C1orf115	-1.67933	1.9298e-25
SIX4	-1.4219	1.63646e-18
POLR2M	-1.99228	2.74207e-100
HIST4H4	-1.42218	9.71308e-09
BHLHE40	-1.86302	1.68761e-16
LOC102724163	-1.51944	1.26954e-07
TSPAN8	-1.64678	1.10028e-84
CGRRF1	-1.38363	7.13292e-29
KLHL17	-0.996135	6.92342e-05
HBEGF	-0.828434	2.29056e-05
ITPR1-AS1	-1.08876	7.89023e-13
ENPP5	-0.824774	1.45974e-08
TRAF4	-1.33935	5.74292e-45
LOC100129203	-0.850127	4.34754e-09
DYNLL1	-0.841175	0.000272251
TPRN	-1.01824	1.94544e-06
GCOM1	-1.8937	2.28504e-119
CLIC1	-0.62864	0.00014434
MKNK2	-0.827656	2.11978e-12
NEURL3	-2.02619	2.88306e-16
BCL3	-1.15097	5.15644e-16
LINC01141	-2.69984	1.37082e-120
TSC22D4	-0.777373	3.06408e-14
PDLIM3	-1.72903	2.03493e-29
AKR1C3	-1.21361	1.08577e-09
REXO2	-2.18678	3.04947e-152
TDRKH	-0.975274	4.52981e-21
ANG	-1.38851	1.10628e-20
GALNT3	-1.45337	5.88586e-67
SMAD7	-0.821662	2.95765e-16
DDAH2	-0.814251	0.000309804
ZNF792	-1.25566	1.51796e-17
SLC52A3	-1.52173	9.90369e-11
CNPPD1	-0.674071	0.000366925
MYZAP	-1.72479	4.53472e-70
B3GALNT2	-0.832514	5.21002e-13
SALL4	-1.33204	7.1336e-18
OVOL1	-1.21029	2.36873e-12
JUP	-0.72803	2.7389e-15
PIGH	-1.03154	2.24569e-07
NFIL3	-0.597869	1.9632e-06
SELENBP1	-0.89168	1.86411e-08
FAM189B	-0.776451	0.000235128
FKBP4	-1.37132	9.19839e-35
FAM43A	-1.36379	3.17314e-14
ZFYVE19	-0.656323	0.000932326
FOXN2	-1.68754	4.47328e-50
RAP2B	-0.647014	0.000422248
PRDX5	-0.721329	4.55823e-09
CCDC117	-0.98352	2.76337e-16
RIPK2	-1.23307	4.32851e-39
PTGES	-0.691642	5.44534e-05
PRICKLE4	-0.705391	0.000159674
TLCD1	-0.765988	6.2757e-05
IDH2	-0.963018	3.80256e-21
RNASE4	-1.33697	1.15137e-29
CSRP2	-1.40571	2.55726e-25
SCN4B	-1.20651	1.42949e-08
AVIL	-0.750497	3.14627e-11
SLC3A1	-2.8789	2.39983e-128
IRF2BPL	-1.28288	1.2636e-14
CSRP1	-1.11649	2.56221e-18
CDC42EP2	-0.952883	4.46827e-13
TUBA4A	-0.991805	2.77144e-09
ZNF503	-1.50677	1.31475e-20
ICOSLG	-0.932259	5.36822e-08
TOR1B	-1.11342	3.19362e-09
MAPKAPK3	-1.52252	1.32508e-36
LOC100129175	-1.34385	1.59777e-12
FAM222A	-2.10799	6.6197e-92
LOC101927204	-0.706527	1.21714e-05
ISX	-1.15568	7.08372e-18
LPAR6	-0.610937	6.90853e-05
UGCG	-0.790563	3.78801e-18
FOLH1	-4.05932	0
FOLH1B	-3.05379	2.69038e-103
C21orf90	-2.60756	5.96845e-05
CCDC89	-2.55859	9.64094e-27
LOC388849	-2.51686	0.00174928
HGF	-2.3007	6.84079e-123
SSTR5-AS1	-2.20044	1.95567e-249
RASSF10	-2.19182	2.34911e-09
ABTB2	-2.16756	1.74278e-161
MYC	-2.1414	5.69098e-145
B3GALT5	-2.12094	1.09519e-124
ARG2	-2.0555	1.46295e-55
FFAR2	-1.93841	2.28247e-11
LENG9	-1.92091	2.71161e-05
ZASP	-1.88725	0.00134517
SHH	-1.86831	9.45537e-18
FABP5	-1.75646	7.70496e-13
LINC01128	-1.75494	1.28743e-128
CD14	-1.73458	0.00136854
LOC284578	-1.7265	4.16388e-07
CARD9	-1.7153	2.55735e-19
SLC30A4	-1.71205	1.13734e-83
CCNO	-1.7066	2.64924e-14
DUSP2	-1.68281	2.05603e-05
HOXA2	-1.67691	0.000100082
CRYBA2	-1.64714	4.37524e-12
LOC91450	-1.62167	0.000129147
CEMP1	-1.60517	0.00994378
P2RY1	-1.59628	4.58938e-08
SESN3	-1.58477	2.24351e-135
NAALAD2	-1.57853	9.8165e-78
DIXDC1	-1.55658	3.38793e-88
MIR99AHG	-1.55564	5.60897e-127
EVX1	-1.55311	6.05151e-05
PKDCC	-1.54378	1.9011e-14
SYTL2	-1.52926	7.06067e-79
COLCA2	-1.52688	5.80114e-31
HOXC9	-1.50599	0.000105176
CEBPA-AS1	-1.50162	0.00653292
G0S2	-1.50162	0.00597092
VSTM2L	-1.49016	2.28739e-100
CEBPA	-1.47641	0.000327914
CRACR2B	-1.46902	0.000118993
NEDD9	-1.46888	1.32819e-105
CMBL	-1.46772	4.24296e-59
C1orf233	-1.43827	0.00793984
RGS17	-1.42975	7.37292e-65
SLC25A25	-1.42739	1.1061e-30
AIDA	-1.4257	3.82895e-85
LINC00920	-1.42015	0.00669007
IRF2BP2	-1.41303	2.20409e-26
PPFIBP2	-1.40566	2.56374e-62
LMCD1	-1.40341	5.00342e-40
ISG15	-1.39117	0.000984343
GADD45A	-1.38113	1.0665e-10
EYA3	-1.37959	1.36492e-102
CYB561A3	-1.37026	5.93395e-33
RNF212	-1.36143	1.32096e-36
LINC00312	-1.35447	0.00242735
FAS-AS1	-1.34619	1.75423e-06
SLC17A4	-1.34046	1.83829e-44
CISD3	-1.33751	6.78765e-12
RAI2	-1.33026	9.27925e-44
GPR149	-1.32974	1.97729e-51
SHB	-1.32491	7.81056e-46
LOC286189	-1.32108	6.87267e-32
RBBP8NL	-1.31623	2.25885e-25
RNF43	-1.30734	6.69747e-59
LINC00852	-1.30635	0.000838936
MROH6	-1.30618	7.99072e-10
MFSD4	-1.30303	2.44681e-28
SGMS2	-1.29487	4.88923e-61
TOX2	-1.29487	1.31442e-43
RASSF7	-1.29135	1.69395e-05
FAM222A-AS1	-1.28713	2.30355e-21
RASEF	-1.28605	9.60307e-55
CA8	-1.28473	6.99073e-42
LGALS8	-1.28322	4.92174e-44
FAM102A	-1.28021	1.33738e-52
LOC100996325	-1.27935	1.73001e-16
NAP1L2	-1.27609	0.000305187
WNK4	-1.26511	4.2833e-27
ZBTB42	-1.25995	1.45737e-07
MTVR2	-1.25981	0.00616818
LINC01058	-1.2529	1.01786e-13
GCNT1	-1.25076	3.43731e-37
RAB3A	-1.24878	1.93326e-07
LINC00940	-1.24727	2.66236e-14
NCDN	-1.24707	2.31596e-22
AR	-1.24672	3.23297e-84
SAMD11	-1.24649	3.16904e-32
TMEM88	-1.23969	0.00531875
COLEC12	-1.23893	6.94621e-54
BIK	-1.23467	3.33795e-28
RPUSD1	-1.23205	0.000420483
SPIN4	-1.22424	8.34493e-06
RGS3	-1.22164	6.6143e-83
PCAT19	-1.2196	3.83084e-23
EPN3	-1.21803	3.42948e-38
QDPR	-1.21767	6.21661e-19
LOC145837	-1.21261	1.97377e-22
CCDC28B	-1.21037	4.23412e-07
SSBP3	-1.20707	3.41048e-67
TP53INP1	-1.20674	6.83841e-78
LOC284080	-1.20497	3.66243e-05
HNF1A-AS1	-1.20357	1.10752e-08
SOX13	-1.20356	2.39542e-41
PRIM1	-1.20064	9.53715e-22
CHRM1	-1.20061	7.09628e-17
FDX1	-1.20024	8.63704e-28
EFNB2	-1.19539	8.61103e-58
C15orf39	-1.19359	1.82675e-13
LINC00173	-1.19353	2.12798e-05
LMO4	-1.19066	3.75645e-13
ANKRD50	-1.17294	1.37846e-23
AGFG2	-1.16908	1.62468e-59
GPR160	-1.16777	6.74959e-58
CTPS1	-1.16391	2.2303e-30
TCAP	-1.1592	9.77812e-05
SLC29A1	-1.14804	2.5725e-13
CASZ1	-1.14765	9.98627e-77
NAPEPLD	-1.1455	1.50119e-42
NEFL	-1.14294	3.22317e-10
NIPAL2	-1.14145	1.53571e-42
LAD1	-1.13954	3.06431e-13
BMF	-1.13816	6.87807e-22
CABLES1	-1.13595	2.17521e-38
HAGHL	-1.12924	0.000113085
CDC42BPG	-1.12861	6.8957e-20
ANXA3	-1.12657	6.10617e-25
CACNA1H	-1.12606	6.90912e-47
NHEJ1	-1.12529	9.4574e-41
MYT1	-1.12519	2.28571e-63
GMPR	-1.11989	2.30256e-22
ADRB2	-1.11698	0.000117359
LRTM2	-1.1158	2.11488e-14
RDH11	-1.11501	2.9572e-41
SIX1	-1.1147	0.000114514
TPCN1	-1.11379	1.37126e-57
TMEM45B	-1.10935	3.16492e-48
VWA1	-1.10767	3.43518e-13
CSRNP3	-1.10719	5.78922e-57
NPFF	-1.10673	0.00172059
IGFBP2	-1.10523	8.9219e-26
CHDH	-1.0996	3.30097e-42
LRP11	-1.0983	7.59198e-43
BCL9L	-1.09684	4.65029e-12
INHBB	-1.09271	0.000161012
FOCAD-AS1	-1.0833	0.000304555
SLC10A5	-1.08302	2.5965e-10
LGALS8-AS1	-1.08169	7.73854e-06
INPP5J	-1.07733	3.57617e-08
PRSS8	-1.07714	1.66389e-05
FLJ26850	-1.07689	7.10832e-10
CAMKK1	-1.07583	6.70108e-21
DDN	-1.07543	1.82396e-05
PHGDH	-1.07355	1.53509e-30
LOC646903	-1.07317	0.00126266
SLFN5	-1.07262	1.22583e-23
KLLN	-1.06517	7.16285e-09
ACTL10	-1.06385	0.000155534
TNFSF15	-1.06102	1.01136e-18
PCNXL4	-1.06014	4.75111e-44
ZNF467	-1.05951	2.67441e-08
PDE4DIP	-1.0585	2.38522e-28
ABCG1	-1.05316	2.1988e-48
CYP27B1	-1.04969	4.72352e-07
LINC01411	-1.04853	1.71671e-49
EXOSC5	-1.04838	9.1684e-08
RPS6KA4	-1.04684	3.86858e-25
GATA2-AS1	-1.04446	3.45599e-23
KCNK7	-1.04283	0.00445217
HSPG2	-1.04214	1.7157e-48
ATP5D	-1.03669	0.000272309
PLXNB2	-1.03666	6.26364e-24
ALDH3B2	-1.03654	5.51875e-26
SLFNL1-AS1	-1.03606	1.70125e-38
PLCB3	-1.03495	1.82722e-35
TEX29	-1.03322	6.41321e-15
LINC00111	-1.03028	1.17478e-10
ANKRD46	-1.03023	1.80845e-40
PMS2	-1.02963	1.4082e-17
LOC388692	-1.02701	0.00123524
GDPGP1	-1.02679	0.000455771
HTR7P1	-1.02675	3.36269e-05
SYNJ2	-1.02636	2.93355e-36
DHRS7	-1.02546	1.9032e-35
FAM231D	-1.02446	0.00136218
FAM174B	-1.02441	1.19178e-48
AQP12A	-1.02393	2.21344e-23
CDC42SE2	-1.02324	1.12261e-47
CCDC85B	-1.02298	4.49329e-06
AQP12B	-1.02277	2.57098e-10
SLC25A30	-1.02266	1.69644e-17
SURF2	-1.01986	3.06514e-05
FAS	-1.01782	1.41124e-35
MT2A	-1.01755	0.00142106
LYSMD2	-1.01724	4.26147e-08
LOC440028	-1.01701	5.57842e-06
PLA2G7	-1.0168	3.30478e-25
TFAP4	-1.01469	2.99102e-10
LRRC45	-1.01331	1.52477e-05
AAMDC	-1.01209	8.35476e-17
MAP2K3	-1.01017	4.53316e-16
FLNB	-1.00536	3.79934e-65
LNX2	-1.00069	4.31228e-28
RAPSN	-1.00043	6.22033e-06
ABCC3	-0.999835	1.00852e-13
EIF4EBP1	-0.998819	8.24541e-16
CD302	-0.998562	1.00694e-18
CAMK2N1	-0.997903	1.49056e-11
CBX2	-0.997103	2.33773e-14
TMEM136	-0.996942	1.32058e-22
FLJ13224	-0.996452	0.00505177
C7orf61	-0.995097	0.000265869
ITPKB	-0.994745	3.51728e-31
LINC01132	-0.994518	2.69823e-05
HNF1B	-0.99444	6.21821e-40
SPRY1	-0.993215	1.10014e-07
FTL	-0.990429	2.15698e-09
LOC100505622	-0.988045	0.00494232
ZNF823	-0.987735	5.75142e-13
DOCK10	-0.985706	8.22216e-41
TRNT1	-0.98403	4.98897e-25
DAPK1	-0.979504	8.50949e-34
ZNF768	-0.978928	5.27339e-05
SRGAP2D	-0.978638	6.74137e-36
SGSM1	-0.977027	4.34421e-40
TRERF1	-0.972613	1.60312e-38
AGRN	-0.971015	1.665e-24
MAP3K14	-0.967984	3.28926e-19
CYP2D7P	-0.966468	0.000819097
TNNT2	-0.965424	5.07194e-12
PCAT1	-0.964054	4.61353e-16
HOXA6	-0.963252	0.00246299
IL17RB	-0.961972	3.33641e-10
MCAM	-0.961475	1.56626e-05
WNT10B	-0.960419	0.000759991
ATP6V1F	-0.958208	0.000156259
LINC01424	-0.958194	6.34396e-06
LRRC31	-0.958104	1.00213e-13
MTRR	-0.957059	5.45871e-20
NAB2	-0.956455	0.00030524
LINC00950	-0.954997	0.000101612
OAF	-0.952062	1.2935e-10
JAG1	-0.95009	3.67646e-15
PRSS53	-0.949118	0.00203368
HOXB13	-0.948351	1.6995e-23
CDH26	-0.946734	4.25238e-25
DDI2	-0.940043	1.32812e-31
LRRN4CL	-0.936111	0.0052577
CYTH3	-0.934979	2.568e-24
TM7SF2	-0.934259	2.9878e-41
C19orf24	-0.934023	0.00140237
LINC00278	-0.933989	2.39352e-30
MBOAT1	-0.933677	5.60092e-34
TRNP1	-0.932635	1.53591e-08
LOC100130370	-0.93135	1.29127e-06
LOC100130417	-0.930285	2.03572e-13
DOK3	-0.929069	8.82263e-06
IMPA1	-0.928769	8.54028e-19
KIF12	-0.928356	7.74105e-17
HCG2040054	-0.923831	0.0011105
CBFA2T2	-0.921388	1.97658e-41
TESK2	-0.92004	3.08998e-38
PTGER2	-0.920013	1.62729e-08
LINC00936	-0.916976	0.000545055
C17orf50	-0.915218	4.06352e-05
COLCA1	-0.914544	1.04937e-20
CAPN5	-0.913969	1.38604e-16
TUFT1	-0.913662	1.55801e-24
SLC44A4	-0.913301	5.6169e-24
PTCH1	-0.912538	9.57508e-34
ESYT1	-0.911922	4.94405e-08
SRGAP2B	-0.909831	2.21858e-32
LOC344967	-0.908614	5.18811e-18
TNFSF10	-0.908608	1.29922e-11
THEM6	-0.908552	7.71944e-13
MAFG-AS1	-0.907717	0.00292174
LIPH	-0.907093	1.29221e-19
LINC00957	-0.906674	0.00661833
SRGAP2C	-0.905761	8.11796e-33
LOC100128076	-0.905169	0.0027218
CYP2J2	-0.90515	5.61081e-12
SMPDL3B	-0.904099	3.91987e-09
JADE2	-0.902745	1.33006e-22
GDPD1	-0.901451	4.22267e-22
IGSF9	-0.901278	4.49515e-11
HMGN2P46	-0.900684	3.95475e-16
B3GALT4	-0.90046	4.99388e-05
UNC93B1	-0.89993	6.59385e-12
A3GALT2	-0.896991	2.20133e-09
APTR	-0.896636	3.9289e-11
ITGA3	-0.895413	3.67464e-13
LOC101929524	-0.892746	3.74998e-15
PPP1R14B	-0.892619	8.1345e-10
FLJ45513	-0.891899	8.34958e-06
ERGIC1	-0.890931	1.89145e-45
PLA2G4F	-0.886413	1.25271e-09
MIA3	-0.886178	4.38e-25
UPK3A	-0.885385	2.29964e-05
ASPH	-0.885107	4.4832e-35
HIST1H2BC	-0.884541	0.00851964
ACKR3	-0.883723	7.06206e-06
CIRBP-AS1	-0.8823	0.00196975
MGLL	-0.881698	8.12315e-35
PTK7	-0.881332	1.0123e-22
NKX2-2	-0.880292	0.00102472
KCTD15	-0.88025	5.56289e-16
STC2	-0.878734	2.47507e-15
ZNF295-AS1	-0.877767	5.0711e-09
KISS1R	-0.876727	0.00238271
ROGDI	-0.876428	0.00178344
CXXC5	-0.875699	1.08814e-13
CBR1	-0.874761	0.000261808
SHOX2	-0.874476	0.000192579
ANKRD34A	-0.873174	3.28289e-06
HTATSF1P2	-0.872137	0.00251432
TMEM120A	-0.871212	3.22157e-05
ANKRD13A	-0.871153	9.49638e-24
DEPTOR	-0.870128	2.3404e-33
NOTCH3	-0.86977	1.27553e-11
SFTPA2	-0.868796	1.79318e-05
ID4	-0.866818	3.50405e-08
STBD1	-0.866199	6.251e-09
CAMKV	-0.864731	1.35593e-07
BMP7	-0.863785	2.22899e-24
MRPL4	-0.862956	0.000101188
LOC101927911	-0.858689	0.000214836
NFU1	-0.858056	3.80367e-25
LOC100288152	-0.855859	1.28875e-09
RAB26	-0.855802	0.00121329
RUSC1-AS1	-0.855374	6.2807e-05
LINC00115	-0.854775	0.000553062
LRFN1	-0.854215	0.000858745
SLC23A3	-0.854034	0.000164973
GDE1	-0.852209	9.04069e-09
C2orf82	-0.850776	4.60512e-06
FAM166A	-0.84977	0.00202278
BAI2	-0.849518	5.99159e-11
BACE2	-0.849214	9.39183e-21
TARP	-0.848982	4.96828e-37
SCARB1	-0.848506	1.33668e-31
ANKRD18B	-0.848253	1.68411e-18
NOB1	-0.847778	6.87162e-06
NAPRT	-0.847683	0.00437255
SEPT5	-0.847006	1.51696e-05
SLC9A2	-0.846144	9.6183e-20
C1orf56	-0.8445	0.000239627
C12orf60	-0.844051	9.12975e-09
FBXL22	-0.843985	6.50401e-10
PIM1	-0.843985	1.02828e-08
LRP5L	-0.840879	4.72167e-09
RITA1	-0.840231	0.000321652
TICAM1	-0.838925	1.56638e-07
PYGM	-0.838056	2.41902e-18
MFSD3	-0.837085	0.00930583
PPP1R3B	-0.836555	8.78298e-08
ATP2A3	-0.836428	2.36396e-11
NSMF	-0.833895	1.27176e-08
CD97	-0.833828	1.82534e-11
LEPREL4	-0.833321	6.98011e-06
ARRB2	-0.830296	0.000100529
PPAP2C	-0.830208	8.96959e-06
LINC00921	-0.829769	0.000146426
ID2-AS1	-0.829769	9.52252e-05
PKM	-0.829349	1.48204e-25
CTSH	-0.828839	6.40516e-13
CLCN2	-0.828203	4.38031e-07
EME2	-0.826831	0.000801051
POLR1C	-0.826494	0.000734038
RNPEPL1	-0.824928	2.08927e-05
ARID3A	-0.824867	1.63042e-16
KLF3	-0.82452	3.32011e-30
NUP93	-0.824391	6.64766e-27
PSMG4	-0.824278	0.000125528
WASF3	-0.824193	5.33125e-34
IGSF21	-0.823369	4.95908e-31
ACE	-0.821825	1.1606e-14
TBX1	-0.821546	1.75825e-17
PPP1R32	-0.818449	7.98067e-05
PWWP2B	-0.81817	3.48224e-13
HID1	-0.818096	3.36271e-17
CPAMD8	-0.817724	2.5984e-22
PDLIM7	-0.815902	4.34988e-09
CD3EAP	-0.813923	0.00175069
FZD3	-0.811348	8.8765e-19
TAX1BP3	-0.810398	2.15859e-06
EHD1	-0.810209	1.56216e-09
SRGAP2	-0.809882	4.52358e-31
COMMD5	-0.809013	0.00278647
RSC1A1	-0.807392	0.0012552
NEK8	-0.807334	9.05066e-10
LOC729966	-0.805765	0.0017818
APELA	-0.804271	1.60033e-09
HDAC1	-0.802193	4.67712e-19
EPHB6	-0.801961	3.02e-08
PDP1	-0.801917	7.43885e-10
CACNB3	-0.800332	1.17578e-08
C1QTNF1-AS1	-0.799677	0.000390695
COMT	-0.798826	1.05686e-13
KIAA1731NL	-0.798364	1.29043e-05
NETO1	-0.795851	1.77318e-27
NPRL2	-0.795327	4.34849e-08
TMEM189	-0.795202	1.60978e-15
SDCCAG3	-0.79409	9.94806e-10
VTI1B	-0.791748	2.60383e-12
FERMT3	-0.791349	1.08316e-17
DUSP16	-0.790687	6.36006e-22
TEX40	-0.788624	0.00399864
PRKCD	-0.788215	2.28165e-17
DKFZP434I0714	-0.788084	0.00165318
TMEM41A	-0.787612	1.91429e-05
THRA	-0.785992	1.8559e-13
HYAL3	-0.785801	4.57302e-07
CDH1	-0.783745	1.99874e-24
C11orf95	-0.781178	1.02991e-09
DPP7	-0.780308	1.47386e-07
ORAI3	-0.780056	8.09015e-08
SLC1A5	-0.778443	5.73629e-08
ABCB6	-0.778288	9.14342e-07
SIGMAR1	-0.77758	2.58609e-05
ECH1	-0.776793	7.42749e-16
NPY6R	-0.776044	1.56995e-12
LTA4H	-0.775195	3.2201e-11
LOC101927495	-0.775039	5.76738e-08
MS4A8	-0.77486	3.06805e-11
KIF16B	-0.774572	1.1623e-29
ENC1	-0.773632	5.44903e-11
ZNF576	-0.772989	0.00830431
COL9A2	-0.771242	2.73911e-07
SATB1	-0.770402	1.52541e-21
TAPBP	-0.769524	6.0446e-21
DENND4C	-0.768877	1.70125e-38
BOK	-0.768366	4.0137e-11
TREX1	-0.767483	4.95568e-08
WDR12	-0.767223	8.22028e-10
SLC9A3R1	-0.766588	2.32784e-08
PROM2	-0.766534	8.62412e-11
PLEKHN1	-0.766427	0.00280218
SUV420H2	-0.765	3.92244e-06
NRXN2	-0.764692	2.6297e-18
RASSF1-AS1	-0.763949	0.00560907
HYPK	-0.762715	9.4773e-06
PRAC1	-0.762629	5.48861e-06
FOXP4	-0.762197	4.67358e-14
PDK2	-0.75988	0.000974166
SAPCD2	-0.75975	2.84454e-05
FKBP1A	-0.759595	4.40171e-14
BBS12	-0.758691	0.000300518
PYCRL	-0.758258	0.00471451
TMEM65	-0.758218	6.69847e-13
C1QTNF6	-0.758064	0.000316394
TMEM138	-0.757285	5.16439e-07
SPTBN1	-0.754638	9.22957e-31
MCF2L	-0.752503	1.65838e-21
CALML4	-0.752424	9.42945e-11
SPSB3	-0.750931	0.00181499
VAMP1	-0.750726	3.88187e-05
TMEM86B	-0.750279	0.00123624
ADCK3	-0.749576	7.06049e-17
LOC101929633	-0.748058	1.33041e-06
MLXIP	-0.74725	8.56526e-26
GPX4	-0.74713	0.00845763
TBC1D2B	-0.746966	1.63912e-24
YIPF2	-0.746456	0.00942342
ZNF30	-0.745928	5.0603e-08
RNF19A	-0.74462	8.39944e-29
ATAD3A	-0.744497	9.32904e-07
DDT	-0.743845	0.00262948
C9orf139	-0.743285	0.000411218
PAICS	-0.741009	1.31375e-09
RPARP-AS1	-0.739853	8.8979e-10
ICT1	-0.739337	5.53591e-07
LGALS3BP	-0.738862	6.32029e-07
CMTM7	-0.738606	2.70913e-15
SLC2A4RG	-0.737879	0.0002155
FAM83H-AS1	-0.736205	2.15379e-12
NUDT14	-0.736118	0.00107012
SURF6	-0.735879	3.22805e-07
GIT1	-0.735439	9.2499e-11
KIAA1804	-0.734186	2.30646e-15
FZD4	-0.733654	1.9773e-06
CACYBP	-0.733457	0.000130144
TATDN2	-0.73311	1.07378e-12
TMEM97	-0.733001	3.07496e-07
BCAM	-0.732981	7.04502e-16
BCL9	-0.732476	8.27312e-27
POLH	-0.732016	1.1206e-14
DIMT1	-0.731946	5.26642e-06
TRPV6	-0.731852	2.07941e-08
FAM129B	-0.731682	1.2258e-22
PREPL	-0.731267	5.15234e-14
NFIX	-0.730339	5.14881e-32
NLE1	-0.729844	1.48295e-05
SOBP	-0.727282	4.49204e-15
PLEKHH1	-0.726565	1.29492e-19
EPHX1	-0.725686	1.42319e-10
IDUA	-0.725643	3.64818e-11
ZNF395	-0.72496	2.23044e-18
VEGFB	-0.724283	1.07708e-11
VILL	-0.723442	9.35563e-07
MARVELD1	-0.722825	3.38366e-05
ZNF581	-0.722673	2.96171e-05
PAFAH1B3	-0.721858	0.00291227
SEPT5-GP1BB	-0.721776	5.87441e-06
APOA1BP	-0.721499	0.0024163
ADAMTS3	-0.718943	2.64164e-24
MLLT3	-0.718362	2.07234e-30
LOC100129046	-0.71784	2.70457e-08
YPEL2	-0.717684	9.05209e-19
PRR7	-0.717218	8.63788e-13
TRPM4	-0.716899	1.12675e-16
GREM1	-0.715087	1.19492e-05
SLC25A10	-0.714102	4.08029e-07
TMEM184A	-0.713316	2.73189e-07
CHMP4C	-0.713254	2.13266e-09
LOXL1	-0.712791	6.44414e-12
SIPA1	-0.71132	7.95987e-06
SNAPC4	-0.711017	2.10172e-17
ARRB1	-0.710842	2.76959e-22
FAM83E	-0.71081	0.000773867
MBOAT7	-0.710784	3.19094e-16
NOP16	-0.71071	0.000584403
MNT	-0.709112	2.90707e-11
CGN	-0.708132	5.21331e-15
SLC12A7	-0.707752	2.35847e-14
RCAN3	-0.70755	4.3805e-09
EXPH5	-0.707213	4.76327e-18
TCEA3	-0.707108	9.35432e-21
AIF1L	-0.706631	1.76112e-06
GHRLOS	-0.705786	2.78841e-10
HOXA3	-0.705686	7.37622e-07
BSG	-0.705639	1.11121e-05
FZD10-AS1	-0.70555	1.00537e-06
NKIRAS1	-0.705484	7.43347e-07
C14orf183	-0.704586	0.00178646
FKBP1A-SDCBP2	-0.702579	1.30559e-17
KRI1	-0.701892	0.000191872
SPATA32	-0.701767	0.0044113
KAZALD1	-0.70142	0.00625569
MATK	-0.700886	0.00238823
HDAC10	-0.700817	5.65656e-08
NUDT4	-0.698368	3.35086e-10
NUDT4P1	-0.698345	1.16757e-09
NUDT4P2	-0.698345	1.16923e-09
PTMS	-0.696021	4.35965e-08
OVOL2	-0.696014	4.55319e-16
FBXO25	-0.694587	8.90442e-22
ZFP36L1	-0.694557	0.000100793
TRIM25	-0.694271	1.79491e-07
NEU1	-0.693983	0.000711914
EML4	-0.692366	1.42245e-21
ACSS1	-0.691448	1.01756e-18
ASIC1	-0.690938	0.00205279
LOC101929234	-0.690768	0.00161129
SGSM3	-0.690168	2.3274e-15
UBTF	-0.689307	8.34617e-10
DBP	-0.68888	7.11161e-05
RAB27B	-0.688696	2.83008e-17
PLEC	-0.688651	5.53889e-10
S100A13	-0.688353	6.20616e-05
FBP1	-0.688288	6.55585e-11
FBXL14	-0.688198	1.44706e-15
DAB2IP	-0.687862	5.22152e-09
LRP1	-0.687661	2.41206e-16
SNX22	-0.68685	0.000118769
B3GNT1	-0.684239	9.79407e-05
KCNC4	-0.683307	4.64655e-10
HCG25	-0.682615	0.00847461
IPO4	-0.681519	0.00294795
SLC2A8	-0.681437	0.00159417
MBNL2	-0.681113	1.10311e-19
ESRP2	-0.681063	2.69202e-06
LOC283335	-0.680681	9.31848e-15
WDR4	-0.680129	2.54565e-10
HSPE1	-0.680013	9.46551e-05
RASA4B	-0.67951	4.02213e-10
MICU2	-0.677121	1.17809e-20
ATOX1	-0.676396	6.20897e-06
RASSF3	-0.674343	3.09179e-26
MICALL2	-0.67338	5.09504e-07
ATP6V0E2-AS1	-0.673181	7.1496e-05
GNG4	-0.673013	1.17809e-20
ACTN1	-0.671245	1.49172e-16
GLT8D1	-0.670992	3.80321e-05
TCTA	-0.670479	0.000156344
TPM2	-0.670446	0.0061111
LOC101928378	-0.670056	4.17466e-06
SLIT1	-0.669228	3.87558e-16
DCAF13	-0.668592	3.51258e-10
EEFSEC	-0.667683	5.60602e-22
PPT2	-0.66646	0.000435431
FAM86C2P	-0.665073	2.48037e-05
MTSS1L	-0.664837	1.93326e-07
RAB9A	-0.664342	4.77686e-09
MEX3A	-0.663124	4.24789e-05
ABR	-0.663022	2.89383e-20
SEMA4B	-0.662412	2.43833e-14
KIAA0754	-0.661002	2.90541e-05
ST3GAL4-AS1	-0.660998	1.43026e-07
FAM84B	-0.660942	1.60824e-05
CLDN4	-0.65964	2.64302e-10
PLA2G4B	-0.659256	3.9697e-06
SCRIB	-0.659209	8.69365e-09
SLC27A4	-0.659082	2.91421e-05
PYROXD2	-0.658789	4.32285e-10
VGLL4	-0.657102	2.19969e-18
JMJD7	-0.657073	6.64565e-07
SSBP4	-0.656408	0.000203114
SCRT1	-0.655971	0.00945154
NKPD1	-0.655857	0.00124662
AMPD2	-0.655429	0.000188367
MRM1	-0.654961	0.00196908
EHMT2	-0.654864	9.15127e-07
ST14	-0.654525	6.40535e-17
TMED3	-0.654218	5.21932e-15
ARHGAP27	-0.654073	3.64086e-09
PTPN21	-0.65394	8.00067e-19
PYCR1	-0.653555	0.000288633
HSBP1L1	-0.652853	5.43825e-08
PTGER4	-0.651714	0.000332051
N4BP3	-0.651713	0.000831718
DACT2	-0.649758	0.000705887
DLEU1	-0.648728	1.69514e-06
CDK18	-0.646229	4.78942e-08
POLR1B	-0.646113	5.24898e-09
BRAT1	-0.646024	2.76649e-06
SCAMP5	-0.645737	2.10436e-15
PPP1R9B	-0.645331	1.45816e-05
BTN3A3	-0.644592	0.00111096
MT1E	-0.644345	0.00713159
PKP3	-0.643553	0.000535723
PTGR1	-0.643109	3.72192e-19
TMEM132A	-0.642625	0.00142227
CTNNBL1	-0.641782	2.33042e-21
NOLC1	-0.640992	1.25316e-07
TOLLIP	-0.640914	1.07672e-14
MGME1	-0.640451	7.51747e-14
KLHL21	-0.639933	4.74473e-06
MYO1G	-0.639913	2.88489e-05
UNC119B	-0.639611	3.06162e-09
ERCC2	-0.639359	0.00028518
VPS37C	-0.639339	3.76582e-13
MEX3B	-0.638471	5.48493e-05
PRDX1	-0.63846	0.00156447
JTB	-0.638129	0.000601079
P2RY11	-0.637888	2.92509e-06
SH2D4A	-0.637849	6.74995e-13
VGF	-0.637485	0.00118391
CHCHD4	-0.637068	1.46719e-06
ANXA11	-0.636505	9.75815e-13
LOC100996583	-0.636484	1.26492e-05
TRPM2-AS	-0.635874	7.55764e-06
GTF3A	-0.635608	1.3914e-06
VARS2	-0.634069	6.89752e-05
VWA2	-0.634008	1.83848e-21
REEP2	-0.633061	0.000436289
ELMO2	-0.632955	8.54223e-16
MRPL12	-0.632873	0.00304735
ANKRD13B	-0.632674	1.62337e-12
LOC101928865	-0.632246	0.000990841
NOC2L	-0.632108	1.54544e-07
PGRMC2	-0.631152	3.02253e-07
RPS21	-0.63109	0.00379619
FARSA	-0.630704	1.93432e-05
ECI1	-0.630192	0.00305281
TSPAN1	-0.629472	1.30136e-05
L3HYPDH	-0.629056	0.00157142
EPS8L2	-0.62831	2.61401e-08
FKBP2	-0.626982	1.40106e-08
SALL2	-0.625271	0.00091304
ZNF696	-0.6249	0.00092888
ELFN1-AS1	-0.624785	0.000523742
RSPH1	-0.623881	0.000127534
RNF126	-0.623727	5.47962e-05
MYBBP1A	-0.623654	8.43927e-08
ALG3	-0.623396	0.000373209
SLC19A1	-0.622761	1.57697e-14
HCG9	-0.622687	0.00945903
AHNAK	-0.621795	8.29407e-14
CRAT	-0.62002	0.000584376
JMJD7-PLA2G4B	-0.619755	2.41252e-10
LRCH4	-0.619265	2.22908e-07
SAMD10	-0.619185	0.00195334
PLEKHB1	-0.619125	0.00221771
TNRC18	-0.618906	5.1927e-14
THAP2	-0.618795	5.15151e-07
PHC1	-0.618008	2.66514e-06
SIGIRR	-0.616986	2.24194e-05
FAM47E-STBD1	-0.616439	2.9302e-11
ELMSAN1	-0.616229	2.21869e-15
PIGT	-0.614712	0.000432402
PPAPDC1B	-0.614537	2.40991e-11
CCDC88B	-0.613732	2.00077e-06
MAX	-0.612792	8.82542e-07
MFSD10	-0.612387	0.00417782
CBX6	-0.609464	9.26683e-09
SCP2	-0.608149	2.38476e-08
IZUMO1	-0.607101	0.00567571
FAM216A	-0.606124	7.14093e-06
LINC01530	-0.605992	0.0018702
PIK3R1	-0.605253	8.46547e-14
MLEC	-0.605101	1.12842e-10
SAMD5	-0.604936	4.93618e-11
METTL21B	-0.604768	0.00369328
NOP14-AS1	-0.604598	1.65575e-05
TXNRD1	-0.603394	3.16418e-17
SLC46A1	-0.602677	1.25866e-08
PCDH1	-0.601838	0.00787229
NAA38	-0.601639	0.000832071
RUNDC3A	-0.601638	0.00852155
FIBP	-0.601595	1.10652e-05
TEF	-0.601258	2.29701e-05
TENC1	-0.601052	0.000342465
ZNF710	-0.601048	3.25048e-13
PNPO	-0.600171	0.00138795
DTX3L	-0.5981	0.000742114
AATK-AS1	-0.597121	1.64409e-09
CRELD1	-0.595312	8.76818e-07
PODXL2	-0.595091	8.24812e-12
DVL1	-0.595082	4.16879e-06
SEPT9	-0.595073	3.99786e-22
CDON	-0.594971	7.20073e-12
COPS7A	-0.594775	0.00884487
COX20	-0.594349	3.76393e-10
NOL4L	-0.593842	5.98109e-11
PDGFB	-0.592699	0.000161158
IKBKB	-0.591438	2.71964e-13
RAP1B	-0.591112	2.66494e-13
ZNF618	-0.590691	1.96993e-10
IFNGR2	-0.590311	7.69339e-16
KDM6B	-0.590273	2.04468e-10
LY6E	-0.589944	0.00619307
NCOA3	-0.58962	1.49285e-17
ASAP3	-0.589593	2.76292e-09
TMSB4X	-0.589218	0.0076965
LOC100272217	-0.58914	0.00033926
C5orf30	-0.588856	9.47012e-07
CREB3L4	-0.588553	8.73711e-11
BRSK2	-0.588018	1.08402e-10
CNNM1	-0.587916	3.26898e-11
CHADL	-0.58776	0.00249651
ZNF473	-0.587337	1.01432e-05
LOC101927811	-0.587306	0.00313179
CWH43	-0.586573	2.03741e-12
MAPK12	-0.585925	0.000335125
MCAT	-0.585698	0.000466817
AHDC1	-0.585572	5.19863e-11
SYT7	-0.5855	7.35634e-10
IQSEC1	-0.585283	8.64508e-22
ANKS6	-0.585168	7.38862e-09
PPT2-EGFL8	-0.585062	0.000125435
